# Supplementary material for: Transcriptome-Based Identification of Novel Transcription Factors Regulating Seed Storage Proteins in Rice
Source: Plants (Basel). 2025 Sep 5;14(17):2791. doi: 10.3390/plants14172791 (PMC12431501; doi:10.3390/plants14172791)
Supplement: Supplementary file 1 [file plants-14-02791-s001.zip]

Archive with 6 entries (6 files):
- Figure S1.tif
- Figure S2.TIF
- Figure S3.TIF
- Figure S4.TIF
- Supplementary Materials.pdf
- Supplementary Tables.xlsx
