# Supplementary material for: Transcriptome-Based Identification of Novel Transcription Factors Regulating Seed Storage Proteins in Rice
Source: Plants (Basel). 2025 Sep 5;14(17):2791. doi: 10.3390/plants14172791 (PMC12431501; doi:10.3390/plants14172791)
Supplement: Supplementary file 1 [file plants-14-02791-s001.zip › Supplementary Tables.xlsx]

## Sheet: Table S1
Supplementary Table 1 Pearson’s correlation values between genes assigned to transcription factor and seed storage proteins
Family Name	Glutelin											Prolamin																									Globulin	Albumin	Bin Code	Annotation
Subgroup	GluA			GluB						GluC	GluD	10 kDa			13a-1		13a-2				13b-1			13b-2											16 kDa		Glo	2S albumin
Gene Name	GluA-1	GluA-2	GluA-3	GluB-1a	GluB-2	GluB-4	GluB-5	GluB-6	GluB-7	GluC-1	GluD-1	pro10.2	pro10.3	pro10.4	pro13a.1	pro13a.2	pro13a.3	pro13a.4	pro13a.5	pro13a.6	pro13b.1	pro13b.2	pro13b.3	pro13b.5	pro13b.8	pro13b.9	pro13b.13	pro13b.14	pro13b.16	pro13b.17	pro13b.19	pro13b.20	pro13b.21	pro13b.22	pro16.1	pro16.2	globulin	SSA2
MUS Acession #	LOC_Os01g55690	LOC_Os10g26060	LOC_Os03g31360	LOC_Os02g15169	LOC_Os02g15150	LOC_Os02g16830	LOC_Os02g16820	LOC_Os02g15070	LOC_Os02g14600	LOC_Os02g25640	LOC_Os02g15090	LOC_Os03g55734	LOC_Os03g55740	LOC_Os11g33000	LOC_Os07g10570	LOC_Os07g10580	LOC_Os12g16880	LOC_Os12g16890	LOC_Os12g17010	LOC_Os12g17030	LOC_Os07g11900	LOC_Os07g11910	LOC_Os07g11920	LOC_Os05g26240	LOC_Os05g26350	LOC_Os05g26359	LOC_Os05g26400	LOC_Os05g26440	LOC_Os05g26480	LOC_Os05g26490	LOC_Os05g26690	LOC_Os05g26720	LOC_Os05g26750	LOC_Os05g26770	LOC_Os06g31060	LOC_Os06g31070	LOC_Os05g41970	LOC_Os03g55730
LOC_Os01g01290	-0.0488315	0.696389	0.518478	0.179754	0.663493	0.478636	0.682588	0.67703	0.554098	0.634785	0.532025	0.570805	0.439135	0.474466	0.215936	0.508695	0.528986	0.559275	0.394661	0.545237	0.533357	0.576244	0.587091	0.550322	0.606879	0.576912	0.525571	0.496523	0.622661	0.592458	0.544439	0.602027	0.488644	0.617932	0.0756791	0.327654	0.232126	0.150477	27.3.16	RNA.regulation of transcription.CCAAT box binding factor family, HAP5
LOC_Os01g04020	-0.669978	0.287081	0.336138	0.35674	0.2854	0.0621197	0.269858	0.339672	0.604177	0.580313	-0.0202729	0.179021	-0.0352655	0.378898	-0.326538	0.0304952	0.336848	0.384327	-0.184136	0.46194	-0.0730448	0.0370116	-0.0136005	0.00953369	0.165455	0.173431	0.0802556	-0.0455988	0.12166	0.0342199	-0.0182602	0.222384	-0.0241999	0.283942	-0.548812	-0.15626	-0.353214	0.535968	27.3.3	RNA.regulation of transcription.AP2/EREBP, APETALA2/Ethylene-responsive element binding protein family
LOC_Os01g09620	-0.523143	0.0739399	0.41658	0.039366	0.182308	-0.136337	0.121496	0.198317	0.394924	0.364077	-0.0198582	-0.0463155	0.0376861	0.41998	-0.0961642	-0.0237391	0.179139	0.150073	-0.252329	0.250481	-0.0451391	0.0369711	-0.073328	0.00226736	0.126018	0.0861557	0.062052	-0.0341002	0.100166	0.0140625	0.0105466	0.13902	-0.0206354	0.165821	-0.43126	-0.143274	-0.386372	0.132646	27.3.12	RNA.regulation of transcription.C3H zinc finger family
LOC_Os01g13460	-0.163716	0.621556	0.54171	0.242074	0.66162	0.487137	0.628694	0.552594	0.525249	0.706607	0.487426	0.536561	0.21317	0.569847	0.233615	0.492235	0.646891	0.636156	0.340724	0.614336	0.321319	0.422807	0.460048	0.334199	0.377009	0.386022	0.233053	0.226943	0.351715	0.311742	0.324576	0.389602	0.263092	0.435384	-0.051108	0.32491	0.141984	0.262605	27.3.6	RNA.regulation of transcription.bHLH,Basic Helix-Loop-Helix family
LOC_Os01g13700	0.605732	-0.206027	-0.325556	-0.281125	-0.337184	-0.00438271	-0.229724	-0.351702	-0.544796	-0.512187	0.0355037	-0.198659	0.0501377	-0.408287	0.202794	-0.014512	-0.370661	-0.308441	0.168676	-0.35129	0.0902362	-0.0384882	0.016667	0.00189373	-0.134841	-0.129537	-0.0355647	0.0175648	-0.125223	-0.0297808	-0.00807741	-0.141672	0.0455875	-0.238364	0.527687	0.248342	0.357477	-0.379197	27.3.99	RNA.regulation of transcription.unclassified
LOC_Os01g15460	0.590735	0.298486	0.145869	0.158013	0.212207	0.455727	0.344945	0.225179	-0.11921	-0.0408023	0.487322	0.302418	0.255983	0.122621	0.516315	0.466215	0.227827	0.191635	0.53873	0.104117	0.583121	0.499497	0.541532	0.469232	0.346694	0.369928	0.378413	0.489081	0.322528	0.424342	0.486889	0.322403	0.480297	0.22367	0.626523	0.596268	0.47578	-0.28925	27.3.12	RNA.regulation of transcription.C3H zinc finger family
LOC_Os01g16870	-0.575647	0.254658	0.273514	0.119091	0.25428	-0.0140501	0.184823	0.362215	0.578535	0.490317	-0.0185262	0.0602888	0.0100979	0.279069	-0.201296	0.00397843	0.252242	0.260694	-0.302044	0.333276	-0.077939	0.0634868	-0.0503271	0.0235645	0.164247	0.135058	0.120757	-0.00925225	0.127484	0.0437528	0.0107761	0.20703	-0.0230245	0.268377	-0.618195	-0.268677	-0.403172	0.386874	27.3.36	RNA.regulation of transcription.Argonaute
LOC_Os01g21120	-0.464127	0.514256	0.369689	0.376183	0.542418	0.281352	0.502073	0.517689	0.674054	0.724655	0.165588	0.414445	0.0870043	0.362238	-0.120587	0.256258	0.576989	0.598792	0.127592	0.647322	0.123217	0.239439	0.237441	0.160329	0.301442	0.2991	0.170031	0.115811	0.288465	0.218901	0.154067	0.321256	0.130805	0.440627	-0.295995	0.0563058	0.00235381	0.354952	27.3.3	RNA.regulation of transcription.AP2/EREBP, APETALA2/Ethylene-responsive element binding protein family
LOC_Os01g24070	0.776469	0.00594156	-0.154451	-0.179273	-0.0802062	0.266003	0.0579562	-0.120916	-0.517775	-0.45145	0.285112	-0.0152672	0.227748	-0.173707	0.489683	0.223043	-0.143911	-0.188265	0.30905	-0.260132	0.362417	0.250597	0.287596	0.260768	0.12256	0.115995	0.16133	0.296335	0.094745	0.216141	0.284592	0.0438424	0.266287	-0.0760167	0.672047	0.401313	0.564706	-0.436604	27.3.9	RNA.regulation of transcription.C2C2(Zn) GATA transcription factor family
LOC_Os01g32770	0.179405	0.330397	0.201561	0.0736323	0.314461	0.370649	0.351997	0.211337	0.0315026	0.265977	0.273668	0.288259	0.189882	0.0438516	0.246403	0.254218	0.225874	0.265518	0.40703	0.234642	0.26921	0.256186	0.328769	0.25403	0.26074	0.200709	0.232153	0.244434	0.223852	0.259331	0.238453	0.259193	0.180489	0.178041	0.264768	0.278182	0.234693	-0.208239	27.3.37	RNA.regulation of transcription.AS2,Lateral Organ Boundaries Gene Family
LOC_Os01g39850	0.247427	0.637557	0.593575	0.317311	0.541955	0.606001	0.66726	0.63731	0.418945	0.359424	0.548467	0.556793	0.365073	0.453225	0.434572	0.577426	0.50691	0.522588	0.434474	0.474441	0.605763	0.633928	0.612403	0.600519	0.605925	0.605373	0.481309	0.591604	0.565795	0.626566	0.622329	0.54521	0.588214	0.518223	0.312265	0.497313	0.473379	0.0765534	27.3.16	RNA.regulation of transcription.CCAAT box binding factor family, HAP5
LOC_Os01g41550	0.569657	-0.169685	-0.387304	-0.247407	-0.28463	-0.010526	-0.209508	-0.419172	-0.654276	-0.455585	-0.0431081	-0.122295	0.0139523	-0.400357	0.15404	0.0263621	-0.355635	-0.253699	0.11266	-0.338576	0.0162308	-0.101001	-0.00551246	-0.075429	-0.187156	-0.184349	-0.156403	-0.100542	-0.220615	-0.140324	-0.0961523	-0.283774	-0.0243764	-0.368589	0.523906	0.197648	0.413645	-0.349272	27.3.99	RNA.regulation of transcription.unclassified
LOC_Os01g44230	-0.517846	0.086024	0.0574739	0.28719	0.096073	-0.0728644	0.0573016	0.097088	0.278596	0.376454	-0.105033	0.177836	-0.216484	0.120211	-0.341332	-0.0798675	0.196696	0.227958	-0.0928103	0.239233	-0.251312	-0.134122	-0.106113	-0.188139	-0.0669124	-0.060109	-0.138605	-0.195243	-0.110537	-0.149919	-0.214253	-0.114973	-0.220209	0.0132193	-0.450756	-0.213419	-0.409174	0.384931	27.3.67	RNA.regulation of transcription.putative transcription regulator
LOC_Os01g49830	-0.557917	0.435914	0.563937	0.346899	0.488129	0.190914	0.446546	0.542522	0.75816	0.697601	0.179929	0.24853	0.0877877	0.563947	-0.0622439	0.218269	0.519626	0.509099	-0.0157028	0.592565	0.1469	0.269897	0.176183	0.215491	0.359926	0.337738	0.249336	0.169248	0.340021	0.251472	0.231059	0.410984	0.172934	0.485221	-0.453443	-0.0431844	-0.268937	0.375658	27.3.3	RNA.regulation of transcription.AP2/EREBP, APETALA2/Ethylene-responsive element binding protein family
LOC_Os01g62190	0.11181	0.575277	0.802679	0.386412	0.580523	0.529427	0.69346	0.538451	0.349725	0.525822	0.537558	0.50834	0.208863	0.69688	0.446032	0.598565	0.577304	0.543873	0.526355	0.509119	0.596074	0.627407	0.646389	0.568764	0.58762	0.580563	0.501652	0.548476	0.532894	0.558448	0.5823	0.514337	0.547929	0.490511	0.296972	0.512692	0.320263	-0.0871202	27.3.11	RNA.regulation of transcription.C2H2 zinc finger family
LOC_Os01g70270	-0.350385	0.375482	0.41791	0.318683	0.333738	0.198212	0.332726	0.393432	0.526823	0.495053	0.140673	0.31818	0.173778	0.316283	-0.0718282	0.15254	0.281993	0.35979	0.051593	0.387677	0.164551	0.248451	0.189272	0.245587	0.318661	0.307844	0.222703	0.214281	0.339072	0.277202	0.195456	0.251549	0.20634	0.306808	-0.255269	0.00919755	-0.199122	0.204249	27.3.4	RNA.regulation of transcription.ARF, Auxin Response Factor family
LOC_Os01g70310	0.0467688	0.801142	0.605025	0.32876	0.811813	0.670926	0.821697	0.845096	0.68871	0.727288	0.665828	0.641735	0.420202	0.527193	0.406894	0.665044	0.801205	0.740254	0.551536	0.749308	0.674209	0.768433	0.743466	0.655175	0.715323	0.682753	0.614624	0.607048	0.676289	0.665385	0.687614	0.680339	0.639704	0.746464	0.188366	0.504096	0.33337	0.100569	27.3.6	RNA.regulation of transcription.bHLH,Basic Helix-Loop-Helix family
LOC_Os01g74590	0.588376	0.749642	0.48967	0.312667	0.706	0.786132	0.782941	0.65998	0.270887	0.431655	0.775873	0.718735	0.513534	0.430755	0.691949	0.823128	0.649133	0.64389	0.793437	0.536902	0.841567	0.823924	0.884263	0.772455	0.69527	0.703338	0.589388	0.726295	0.672999	0.739453	0.802068	0.584217	0.758695	0.574699	0.661448	0.770545	0.661897	-0.182189	27.3.25	RNA.regulation of transcription.MYB domain transcription factor family
LOC_Os02g02510	-0.124426	-0.115642	0.091253	0.252236	0.059792	0.0442113	0.0522343	-0.0264282	-0.0408996	0.0262753	0.0533427	0.137616	-0.137543	0.14319	0.018674	-0.0175216	0.155717	0.0856177	0.266257	0.0417369	-0.0656803	-0.0430198	0.0788662	-0.0928034	-0.105476	-0.0794698	-0.0885666	-0.098911	-0.147827	-0.107355	-0.0832097	-0.0165823	-0.122855	-0.0244981	0.0465972	0.0885495	-0.126288	-0.0708099	27.2	RNA.transcription
LOC_Os02g09910	0.25694	0.187438	0.138604	0.0760982	0.148332	0.257242	0.197228	0.117251	0.0850022	0.171734	0.29866	0.130338	0.0633383	0.0313365	0.183329	0.228704	0.154593	0.224	0.414912	0.18533	0.264887	0.260554	0.316802	0.291056	0.256265	0.226186	0.193053	0.227515	0.164991	0.226595	0.249764	0.1295	0.262096	0.11332	0.227497	0.278645	0.129896	0.0204739	27.3.59	RNA.regulation of transcription.Methyl binding domain proteins
LOC_Os02g10200	-0.0210736	0.321864	0.146309	-0.0132317	0.335908	0.211155	0.329367	0.253595	0.229083	0.407371	0.237921	0.261941	0.0726638	0.262177	0.0617855	0.292133	0.36454	0.369923	0.282996	0.353631	0.149119	0.132736	0.209968	0.0388491	0.112794	0.0796728	0.0261704	-0.00297481	0.103862	0.0815448	0.122551	0.188767	0.0234254	0.275118	-0.0531454	0.160489	0.190765	0.0532004	27.3.99	RNA.regulation of transcription.unclassified
LOC_Os02g15350	0.253961	0.559317	0.43433	0.0146154	0.581929	0.503094	0.613858	0.536262	0.289272	0.458973	0.543331	0.469172	0.394598	0.325743	0.540264	0.531335	0.477564	0.50694	0.433399	0.453839	0.521777	0.571016	0.585429	0.516511	0.531809	0.46304	0.431695	0.469962	0.500616	0.502413	0.526864	0.498041	0.46419	0.446612	0.249332	0.420246	0.274145	-0.130418	27.3.8	RNA.regulation of transcription.C2C2(Zn) DOF zinc finger family
LOC_Os02g32350	-0.459079	0.502552	0.437554	0.487934	0.503434	0.332305	0.481651	0.604302	0.765393	0.726135	0.253739	0.437685	0.115494	0.427755	-0.14808	0.283389	0.567013	0.578724	0.191781	0.607695	0.25035	0.347824	0.329127	0.312414	0.40214	0.429959	0.3448	0.248594	0.380579	0.319914	0.286225	0.445629	0.291157	0.531963	-0.297029	0.117643	-0.175288	0.510698	27.3.73	RNA.regulation of transcription.Zn-finger(CCHC)
LOC_Os02g32840	-0.0719566	0.453352	0.28865	0.278603	0.54987	0.330754	0.459326	0.395958	0.471426	0.555964	0.385428	0.319289	0.0680543	0.248635	0.227971	0.382699	0.553141	0.506561	0.347664	0.557482	0.241273	0.338911	0.356883	0.256237	0.290537	0.317717	0.210364	0.22439	0.330598	0.282205	0.263832	0.262662	0.243336	0.398435	0.101045	0.223018	0.248551	0.216119	27.3.99	RNA.regulation of transcription.unclassified
LOC_Os02g34850	-0.196914	0.458009	0.264866	0.202468	0.396192	0.289902	0.396423	0.405381	0.448854	0.466944	0.364101	0.296574	0.245525	0.190196	0.0550214	0.313999	0.293886	0.369986	0.093749	0.37476	0.192864	0.284648	0.284825	0.318048	0.344969	0.35233	0.251685	0.235123	0.379779	0.323124	0.258576	0.317368	0.250237	0.362692	-0.086937	0.0641068	0.0135871	0.428477	27.3.69	RNA.regulation of transcription.SET-domain transcriptional regulator family
LOC_Os02g43300	0.522633	0.235208	-0.0770533	-0.0076652	0.0896747	0.333514	0.181067	0.0865196	-0.150699	-0.104993	0.254472	0.260829	0.207517	-0.186493	0.277602	0.260738	0.0334551	0.0867831	0.348895	0.0467435	0.380823	0.299771	0.332524	0.324448	0.191304	0.21271	0.214896	0.299391	0.226687	0.287095	0.280088	0.102381	0.314459	0.0723786	0.573668	0.372392	0.538081	-0.105146	27.3.30	RNA.regulation of transcription.Trihelix, Triple-Helix transcription factor family
LOC_Os02g50840	-0.380919	0.353377	0.447223	0.291397	0.341208	0.141098	0.306578	0.386445	0.533467	0.488081	0.0896982	0.317804	0.121925	0.430093	-0.074408	0.121899	0.269041	0.315469	0.0744771	0.344942	0.158007	0.232865	0.166495	0.163999	0.306887	0.28629	0.241999	0.17288	0.307207	0.228395	0.17439	0.272735	0.179802	0.33617	-0.280594	0.00345765	-0.181693	0.167898	27.3.99	RNA.regulation of transcription.unclassified
LOC_Os02g52340	-0.22132	0.514809	0.544189	0.250481	0.652427	0.37275	0.588731	0.689803	0.659007	0.521386	0.483801	0.484741	0.426141	0.492276	0.180856	0.313191	0.534538	0.465388	0.226911	0.503425	0.436822	0.535907	0.424344	0.441925	0.50318	0.515581	0.462685	0.444462	0.548719	0.504506	0.473451	0.559372	0.395721	0.584557	-0.0990174	0.211084	0.149726	0.0619091	27.3.24	RNA.regulation of transcription.MADS box transcription factor family
LOC_Os02g54160	0.501321	0.0396454	-0.0757237	-0.0783812	-0.216765	0.126997	-0.035224	-0.100132	-0.374584	-0.350046	0.139804	0.0136004	0.160346	-0.122385	0.273717	0.15627	-0.212489	-0.192385	0.061868	-0.243097	0.191815	0.150621	0.211554	0.162026	0.0431663	0.0512319	0.112652	0.14426	0.0200859	0.0871419	0.163285	-0.0351784	0.155302	-0.105311	0.388589	0.191578	0.26989	-0.191733	27.3.3	RNA.regulation of transcription.AP2/EREBP, APETALA2/Ethylene-responsive element binding protein family
LOC_Os02g57250	0.56735	-0.112541	-0.5177	-0.315636	-0.2186	0.0328241	-0.173993	-0.276521	-0.49226	-0.472028	0.086275	-0.0536007	0.0141056	-0.483365	0.187223	-0.0333526	-0.248667	-0.259849	0.158835	-0.297648	0.00825205	-0.0396546	0.00442704	-0.0689821	-0.18438	-0.195251	-0.149893	-0.0412388	-0.156755	-0.0815298	-0.0647563	-0.225395	-0.0714222	-0.261692	0.484684	0.146181	0.493825	-0.313977	27.3.40	RNA.regulation of transcription.Aux/IAA family
LOC_Os03g01910	0.0594972	-0.249928	-0.334831	-0.146625	-0.241995	-0.157871	-0.274857	-0.153966	-0.0964762	-0.344763	-0.227794	-0.289424	-0.0936036	-0.340853	-0.148614	-0.257057	-0.193373	-0.239296	-0.248035	-0.22866	-0.222096	-0.169754	-0.221674	-0.180202	-0.219483	-0.199711	-0.0863091	-0.176483	-0.238107	-0.236371	-0.204357	-0.143791	-0.133284	-0.109281	-0.119531	-0.135168	-0.068768	0.226669	27.3.50	RNA.regulation of transcription.General Transcription
LOC_Os03g07880	-0.375934	0.436228	0.64325	0.379819	0.56528	0.264957	0.526194	0.599099	0.651034	0.605354	0.303541	0.388725	0.161094	0.639785	0.144403	0.330628	0.565492	0.528711	0.14937	0.550372	0.31288	0.398013	0.309496	0.353265	0.463561	0.460892	0.346385	0.346979	0.439673	0.406599	0.376827	0.445303	0.329197	0.514144	-0.294079	0.153939	-0.0922959	0.188088	27.3.14	RNA.regulation of transcription.CCAAT box binding factor family, HAP2
LOC_Os03g08470	-0.206859	0.364664	0.624342	0.393532	0.407301	0.330377	0.445707	0.415145	0.364161	0.450103	0.225262	0.4243	0.0596799	0.623183	0.131258	0.312063	0.476825	0.463362	0.262786	0.430236	0.227555	0.302979	0.301241	0.21328	0.30234	0.307314	0.16351	0.20578	0.238587	0.215705	0.248427	0.255616	0.165974	0.246312	-0.0920852	0.160204	-0.0564132	0.0200178	27.3.3	RNA.regulation of transcription.AP2/EREBP, APETALA2/Ethylene-responsive element binding protein family
LOC_Os03g08500	-0.373152	0.0953386	0.289802	-0.0492601	-0.00671152	-0.0739728	0.0205345	0.0515761	0.20771	0.268381	-0.199978	-0.102389	-0.0500132	0.26368	-0.219615	-0.0857295	0.011479	0.0712769	-0.343735	0.131004	-0.144016	-0.131402	-0.160564	-0.13225	-0.00700271	-0.0774167	-0.0937548	-0.194028	-0.0793798	-0.153802	-0.140721	0.0250008	-0.176197	-0.0190218	-0.424049	-0.187439	-0.329697	0.0846299	27.3.3	RNA.regulation of transcription.AP2/EREBP, APETALA2/Ethylene-responsive element binding protein family
LOC_Os03g17570	-0.416351	0.133101	0.413257	0.172943	0.119372	-0.0656793	0.139771	0.195757	0.388702	0.313185	0.0460831	-0.0247218	0.124438	0.404359	-0.110465	0.0516365	0.110602	0.165088	-0.217427	0.195932	0.012	0.0906694	-0.00956558	0.0846841	0.179175	0.196154	0.146861	0.0661441	0.171035	0.0984842	0.0667534	0.204575	0.0688807	0.185608	-0.384122	-0.0825216	-0.301609	0.178725	27.3.66	RNA.regulation of transcription.Psudo ARR transcription factor family
LOC_Os03g24600	0.20155	-0.278515	0.0406646	0.0752253	-0.264505	-0.102842	-0.172283	-0.175624	-0.216748	-0.365876	-0.101236	-0.210466	-0.081583	-0.040657	0.217017	-0.0787894	-0.229966	-0.207764	-0.0648182	-0.273946	0.0408178	-0.0309372	-0.0493784	0.0508972	-0.0300986	0.0284154	0.0744815	0.100154	-0.0103391	0.0208245	0.0380814	-0.0250538	0.115098	-0.0989149	0.168036	0.0836375	0.0573375	-0.176022	27.3.67	RNA.regulation of transcription.putative transcription regulator
LOC_Os03g38020	-0.243422	0.233027	0.233891	0.170603	0.189902	0.256189	0.243486	0.321063	0.255399	0.299159	0.0162707	0.217699	0.00244647	0.344779	-0.0235598	0.0855575	0.303903	0.226712	-0.0888615	0.257123	0.124897	0.0965173	0.122156	0.0980419	0.150798	0.166897	0.139146	0.0971362	0.0657319	0.111611	0.122661	0.216279	0.0380068	0.201809	-0.291493	0.0309863	-0.153457	0.34121	27.3.99	RNA.regulation of transcription.unclassified
LOC_Os03g38960	0.206336	-0.158022	0.05581	0.0329	-0.0789967	-0.0831074	-0.0694068	-0.102831	-0.285243	-0.330329	0.118253	-0.213383	0.03753	-0.00811591	0.210936	0.00888874	-0.173107	-0.139914	-0.00433038	-0.190306	0.0722932	0.0456054	0.0303934	0.118274	0.052358	0.0782394	0.139211	0.134126	0.012427	0.0791404	0.0886105	0.0359706	0.110452	-0.0415188	0.156154	0.00674988	0.105407	-0.221891	27.2	RNA.transcription
LOC_Os03g43860	-0.312494	0.401526	0.311951	0.0365677	0.310362	0.120482	0.296616	0.392861	0.527726	0.571647	0.133163	0.237222	0.105077	0.246088	-0.0270108	0.183921	0.373137	0.384757	-0.089932	0.466184	0.0777517	0.169727	0.148957	0.102312	0.204775	0.175277	0.143102	0.0492976	0.191387	0.122625	0.0984295	0.20382	0.0433717	0.300697	-0.329618	-0.00551589	-0.136588	0.373477	27.3.71	RNA.regulation of transcription.SNF7
LOC_Os03g52490	-0.583084	0.37795	0.279624	0.371579	0.298379	0.120867	0.291223	0.436896	0.692477	0.671347	0.0490495	0.223945	-0.0951726	0.343434	-0.297142	0.114837	0.487937	0.497048	-0.105663	0.560067	-0.0215835	0.0862395	0.0652912	0.0155046	0.167397	0.155741	0.0551709	-0.0523842	0.050822	0.026155	0.00737066	0.203159	-0.0190935	0.294137	-0.534247	-0.0774687	-0.300678	0.53261	27.3.67	RNA.regulation of transcription.putative transcription regulator
LOC_Os03g55590	0.01248	-0.310821	0.103077	-0.169606	-0.143143	-0.0987872	-0.109387	-0.111898	-0.242007	-0.355657	-0.174838	-0.106932	0.0403779	0.0391685	-0.0132959	-0.254883	-0.27344	-0.339616	-0.157885	-0.376169	-0.0464952	-0.0851512	-0.140861	-0.0235736	-0.0211226	-0.0491088	-0.00587231	0.0883222	0.0247463	-0.000570505	0.0149537	0.0066539	-0.0382363	-0.129222	-0.0590584	-0.214199	-0.198696	-0.309473	27.3.20	RNA.regulation of transcription.G2-like transcription factor family, GARP
LOC_Os03g58530	-0.407784	0.460976	0.491708	0.27455	0.589219	0.236097	0.492252	0.535867	0.709159	0.701832	0.271363	0.339378	0.119841	0.549188	0.0710026	0.297493	0.62129	0.585209	0.134474	0.646342	0.188795	0.30095	0.228966	0.184566	0.293894	0.278099	0.210298	0.139176	0.28798	0.240443	0.218747	0.351892	0.165943	0.469759	-0.362491	0.129536	-0.103912	0.240708	27.3.44	RNA.regulation of transcription.Chromatin Remodeling Factors
LOC_Os03g63400	0.000675928	-0.429776	-0.438516	-0.00359174	-0.440702	-0.251153	-0.427478	-0.369599	-0.348563	-0.407549	-0.313417	-0.313062	-0.280485	-0.354541	-0.23171	-0.328779	-0.312283	-0.311383	-0.133007	-0.375574	-0.346345	-0.363063	-0.290121	-0.329342	-0.359945	-0.350037	-0.287978	-0.341233	-0.432309	-0.404155	-0.331711	-0.297646	-0.302688	-0.32527	-0.0586929	-0.224511	-0.201343	0.0304122	27.3.50	RNA.regulation of transcription.General Transcription
LOC_Os04g31700	0.0289914	-0.182204	-0.325636	-0.00629866	-0.0828419	-0.107573	-0.198298	-0.214966	-0.182867	-0.0706306	-0.174813	0.0277151	-0.247277	-0.233445	-0.105609	-0.133886	-0.0570519	-0.0573745	0.137697	-0.0999841	-0.279598	-0.283737	-0.168524	-0.27797	-0.261938	-0.277104	-0.30499	-0.257997	-0.2538	-0.255723	-0.268821	-0.314498	-0.269485	-0.257527	0.0104178	-0.121809	-0.0798533	-0.0703308	27.3.99	RNA.regulation of transcription.unclassified
LOC_Os04g31710	-0.565341	0.384141	0.645872	0.467521	0.480473	0.135649	0.445251	0.528133	0.698544	0.675829	0.179473	0.317085	0.0265767	0.690908	0.00266913	0.260097	0.551172	0.531197	0.0333546	0.576659	0.165701	0.291807	0.218367	0.212598	0.34819	0.357237	0.261172	0.17704	0.307612	0.238724	0.235205	0.35071	0.199966	0.428581	-0.418845	0.0198697	-0.28807	0.3563	27.3.67	RNA.regulation of transcription.putative transcription regulator
LOC_Os04g32350	-0.496538	0.197117	-0.0100562	0.14371	0.188742	-0.0307229	0.0533543	0.174618	0.404955	0.386255	-0.0934142	0.0347284	-0.0337992	0.05697	-0.336441	-0.0399064	0.213134	0.238296	-0.219926	0.262502	-0.221439	-0.134174	-0.173285	-0.120063	-0.000447504	-0.0255653	-0.139271	-0.158373	-0.020997	-0.0858501	-0.154125	0.027372	-0.147485	0.0875655	-0.522267	-0.245735	-0.215088	0.272437	27.3.50	RNA.regulation of transcription.General Transcription
LOC_Os04g33440	0.716258	-0.212762	-0.321781	-0.383156	-0.232694	-0.00946064	-0.192495	-0.367021	-0.553616	-0.521533	0.109846	-0.236787	0.0405383	-0.362107	0.313224	0.0285906	-0.301508	-0.308946	0.275873	-0.355644	0.0724176	-0.00613533	0.0454927	0.0202172	-0.13416	-0.157303	-0.0762533	0.0287181	-0.0907511	-0.0129789	0.0213753	-0.165682	0.0555968	-0.231823	0.639281	0.278151	0.479896	-0.40719	27.3.81	RNA.regulation of transcription.S1FA
LOC_Os04g33420	0.759209	-0.244398	-0.317267	-0.337657	-0.29568	0.0624851	-0.203008	-0.311569	-0.644727	-0.63852	0.0784329	-0.123038	0.0987322	-0.360137	0.363259	0.0132877	-0.329506	-0.381057	0.199842	-0.449053	0.152154	0.0329884	0.0942316	0.0541538	-0.119569	-0.111006	-0.0145396	0.0964082	-0.091942	0.00390731	0.084491	-0.147261	0.0858422	-0.234252	0.652653	0.26959	0.439859	-0.459192	27.3.81	RNA.regulation of transcription.S1FA
LOC_Os04g35010	0.732707	0.389178	0.0375773	-0.157158	0.343835	0.520507	0.412028	0.245763	-0.113666	0.0227959	0.528561	0.413447	0.349172	-0.0653045	0.553828	0.463005	0.241345	0.230398	0.574773	0.176703	0.550867	0.488795	0.563165	0.449976	0.336386	0.321543	0.317345	0.444134	0.378197	0.450796	0.473436	0.256817	0.425742	0.245921	0.709211	0.589699	0.720986	-0.333002	27.3.6	RNA.regulation of transcription.bHLH,Basic Helix-Loop-Helix family
LOC_Os04g37690	-0.263661	0.0939723	0.102715	0.216849	-0.114538	-0.0144012	-0.0630019	-0.0120321	0.165246	0.213769	-0.225874	0.177189	-0.268438	0.188894	-0.239304	-0.00440992	0.0958508	0.129777	-0.140735	0.167687	-0.150697	-0.151563	-0.0754212	-0.204924	-0.206164	-0.134397	-0.203767	-0.265158	-0.251703	-0.235047	-0.209976	-0.197516	-0.233889	-0.15467	-0.22123	-0.0468739	-0.222452	0.355939	27.3.99	RNA.regulation of transcription.unclassified
LOC_Os04g45070	0.555171	-0.406502	-0.246193	-0.281801	-0.445334	-0.117247	-0.346126	-0.507358	-0.732274	-0.669649	-0.135419	-0.267177	-0.0766663	-0.236752	0.176072	-0.133265	-0.416275	-0.474616	0.0539606	-0.53844	-0.073221	-0.168706	-0.0838512	-0.163815	-0.279827	-0.273691	-0.226759	-0.138392	-0.320416	-0.242292	-0.141177	-0.368627	-0.140816	-0.461973	0.432219	0.133015	0.210941	-0.460743	27.3.67	RNA.regulation of transcription.putative transcription regulator
LOC_Os04g46440	-0.0795698	0.638483	0.362527	0.469003	0.587535	0.500541	0.586146	0.658781	0.66436	0.66111	0.441199	0.494273	0.122138	0.314277	0.268674	0.474926	0.63849	0.619926	0.301473	0.67296	0.463918	0.545377	0.502591	0.487845	0.504667	0.540059	0.470984	0.466622	0.495389	0.500988	0.492465	0.46412	0.453144	0.571514	0.0607628	0.324556	0.147968	0.351176	27.3.3	RNA.regulation of transcription.AP2/EREBP, APETALA2/Ethylene-responsive element binding protein family
LOC_Os04g53440	-0.517784	0.324908	0.461288	0.273546	0.258006	0.115127	0.288854	0.471552	0.646728	0.519978	0.0273758	0.171405	0.0447394	0.38878	-0.156394	0.0793095	0.339803	0.339409	-0.227557	0.409134	0.12159	0.187701	0.0842092	0.177445	0.310876	0.323747	0.293595	0.175239	0.261139	0.208483	0.178015	0.375816	0.150923	0.42251	-0.500948	-0.0739878	-0.277189	0.387151	27.3.99	RNA.regulation of transcription.unclassified
LOC_Os04g55920	0.662337	-0.275794	-0.407091	-0.440548	-0.340355	-0.0383299	-0.272847	-0.352285	-0.670548	-0.675526	0.00667655	-0.204089	0.119544	-0.404786	0.231286	-0.0740845	-0.409981	-0.470402	0.0698429	-0.529763	0.0554126	-0.0401601	-0.0111142	-0.0280972	-0.173634	-0.177224	-0.0723901	0.0139956	-0.132775	-0.0750228	0.00194668	-0.187034	-0.00502895	-0.270787	0.504391	0.129199	0.396831	-0.48591	27.3.7	RNA.regulation of transcription.C2C2(Zn) CO-like, Constans-like zinc finger family
LOC_Os05g01050	0.0176058	-0.115658	-0.00333772	-0.195134	-0.0795216	-0.0678771	-0.0557208	-0.0181561	-0.0747386	-0.155524	-0.00908053	-0.089987	0.0644238	-0.0127486	0.0565558	-0.090163	-0.105365	-0.1341	-0.0829654	-0.131055	0.0727418	-0.0339778	-0.0271483	0.0148805	0.00368869	-0.0283237	0.025797	0.00649869	-0.000133521	0.018697	0.0154725	0.096541	-0.0406394	0.011923	0.0466754	0.00147988	0.0642653	-0.134698	27.3.99	RNA.regulation of transcription.unclassified
LOC_Os05g01230	0.388644	0.56572	0.199796	0.298144	0.370151	0.582172	0.463107	0.398059	0.215082	0.361771	0.603433	0.398606	0.134408	0.166387	0.431142	0.559835	0.428862	0.399016	0.584735	0.378448	0.498963	0.535009	0.608443	0.483471	0.451813	0.439848	0.401555	0.455967	0.419919	0.446271	0.473154	0.344789	0.487263	0.375924	0.416241	0.47498	0.304141	0.0594339	27.3.11	RNA.regulation of transcription.C2H2 zinc finger family
LOC_Os05g03860	0.535328	-0.181608	-0.0924681	-0.0832557	-0.317838	0.0580548	-0.185769	-0.347433	-0.587435	-0.472743	-0.0695674	0.0535978	-0.109619	-0.10913	0.193965	0.028474	-0.277569	-0.247184	0.212152	-0.328411	0.0468187	-0.0781499	0.0508865	-0.0919652	-0.199674	-0.176314	-0.182997	-0.0647078	-0.230222	-0.130836	-0.0585402	-0.296782	-0.0486854	-0.391999	0.501224	0.256087	0.238709	-0.414691	27.3.35	RNA.regulation of transcription.bZIP transcription factor family
LOC_Os05g26040	-0.160921	0.577294	0.30603	0.203734	0.617947	0.494059	0.539466	0.594816	0.577779	0.588718	0.364179	0.384696	0.264211	0.308115	-0.021939	0.323925	0.556853	0.454048	0.154822	0.451101	0.293446	0.352405	0.367524	0.275699	0.371672	0.398786	0.259875	0.248393	0.319619	0.295291	0.295228	0.424912	0.256427	0.478881	-0.203107	0.195792	0.219596	0.232929	27.3.67	RNA.regulation of transcription.putative transcription regulator
LOC_Os05g27730	-0.616416	0.16192	0.532827	0.421081	0.203392	-0.0106368	0.183636	0.309748	0.502567	0.406787	-0.0765235	0.182832	-0.063167	0.565704	-0.151866	0.0396368	0.25931	0.308398	-0.18804	0.339954	-0.0374144	0.0543026	-0.0213477	0.0238506	0.127265	0.147943	0.0509731	-0.00119731	0.110268	0.0300577	0.030537	0.165492	0.00103627	0.179713	-0.513937	-0.218577	-0.526538	0.404016	27.3.32	RNA.regulation of transcription.WRKY domain transcription factor family
LOC_Os05g29810	-0.30995	0.415258	0.654898	0.26688	0.515032	0.289109	0.533665	0.503923	0.487772	0.572573	0.280625	0.27885	0.213921	0.685813	0.210771	0.373095	0.545375	0.475044	0.111214	0.492289	0.301324	0.391384	0.33548	0.306701	0.423481	0.40441	0.340687	0.28195	0.349982	0.310373	0.35473	0.421818	0.28114	0.441322	-0.193851	0.18322	-0.0878537	0.113398	27.3.3	RNA.regulation of transcription.AP2/EREBP, APETALA2/Ethylene-responsive element binding protein family
LOC_Os05g33240	-0.183486	-0.0496127	0.100585	0.22175	0.198426	0.0168011	0.0911365	0.0412636	0.0261586	0.162903	-0.0761654	0.3093	-0.105255	0.146838	-0.0591583	-0.00883659	0.179087	0.159613	0.243595	0.107059	-0.061052	-0.065137	0.0227865	-0.0905655	-0.0662154	-0.0579441	-0.163906	-0.0664347	-0.0570249	-0.048447	-0.0760032	-0.0889661	-0.106395	-0.0493228	-0.0127848	0.0116296	-0.134886	-0.0639663	27.2	RNA.transcription
LOC_Os05g33554	-0.35706	0.602366	0.60635	0.601017	0.590654	0.400756	0.648389	0.693072	0.777895	0.752181	0.359882	0.607839	0.149566	0.55594	0.0810419	0.439756	0.609558	0.751157	0.293785	0.743333	0.411226	0.464591	0.43756	0.426774	0.519879	0.549176	0.404333	0.39067	0.517034	0.504315	0.432234	0.536482	0.402561	0.591285	-0.167955	0.210249	-0.0493744	0.378819	27.3.59	RNA.regulation of transcription.Methyl binding domain proteins
LOC_Os05g38600	0.623683	0.599779	0.381995	0.0807091	0.469387	0.611423	0.598002	0.371243	0.0500497	0.251636	0.648001	0.423628	0.3208	0.330388	0.59501	0.714647	0.449672	0.38796	0.634368	0.305751	0.644205	0.608624	0.684785	0.547749	0.503865	0.505965	0.38942	0.526757	0.475319	0.54164	0.57976	0.387506	0.56937	0.371784	0.624498	0.666557	0.713093	-0.327839	27.3.11	RNA.regulation of transcription.C2H2 zinc finger family
LOC_Os05g41780	-0.462077	0.164671	0.526111	0.366258	0.225816	0.023048	0.238722	0.300536	0.440207	0.361858	0.0299697	0.0949385	-0.0416328	0.549849	-0.0231653	0.130142	0.299191	0.310908	-0.152246	0.349614	0.0495843	0.154487	0.0605791	0.104863	0.205159	0.214893	0.134935	0.0732206	0.135634	0.0980372	0.116716	0.191519	0.0988539	0.248641	-0.380249	-0.0151631	-0.348206	0.272501	27.3.3	RNA.regulation of transcription.AP2/EREBP, APETALA2/Ethylene-responsive element binding protein family
LOC_Os05g43920	-0.42131	0.529479	0.511144	0.484062	0.633584	0.364996	0.586867	0.610197	0.701969	0.805407	0.296926	0.515065	0.0652003	0.510017	0.0282212	0.350256	0.682081	0.664377	0.29085	0.670934	0.265862	0.374444	0.358613	0.304037	0.43641	0.430098	0.307713	0.287858	0.397383	0.345768	0.307274	0.425981	0.286578	0.516285	-0.216942	0.185499	-0.0694257	0.319467	27.3.4	RNA.regulation of transcription.ARF, Auxin Response Factor family
LOC_Os05g45020	-0.131156	0.387438	0.162382	0.0941444	0.35709	0.293166	0.361224	0.19233	0.26891	0.548515	0.148063	0.223457	-0.00588009	0.237064	-0.00962952	0.279108	0.440569	0.410473	0.195292	0.450343	0.0470045	0.0920973	0.183857	0.0157715	0.102953	0.0692207	-0.00773127	-0.0483991	0.0463019	0.0307915	0.0205062	0.0999213	-0.0301197	0.201582	-0.0423657	0.210806	0.0872323	0.140658	27.3.12	RNA.regulation of transcription.C3H zinc finger family
LOC_Os05g49930	-0.00030558	0.562945	0.61161	0.42475	0.499831	0.455322	0.563666	0.586699	0.465217	0.504298	0.412363	0.544633	0.286566	0.512436	0.283813	0.47727	0.466734	0.521738	0.334335	0.475836	0.506615	0.541154	0.532219	0.563445	0.603583	0.588834	0.454986	0.521054	0.574934	0.552269	0.550904	0.507919	0.541584	0.487599	0.0921652	0.373728	0.0908728	0.0633669	27.3.21	RNA.regulation of transcription.GRAS transcription factor family
LOC_Os05g51830	-0.0877737	-0.39578	-0.352215	0.0657349	-0.440488	-0.341344	-0.44331	-0.418788	-0.233253	-0.272064	-0.359818	-0.428922	-0.334832	-0.287222	-0.348832	-0.323326	-0.336013	-0.254541	-0.213878	-0.262393	-0.321224	-0.422047	-0.405883	-0.321692	-0.304956	-0.294367	-0.305891	-0.303966	-0.345291	-0.329953	-0.357556	-0.304098	-0.292414	-0.310348	-0.161453	-0.223723	-0.208357	0.0368731	27.3.55	RNA.regulation of transcription.HDA
LOC_Os06g07030	-0.522091	0.209043	0.657905	0.364181	0.355415	0.0661813	0.322869	0.376826	0.521506	0.491286	0.0885015	0.199976	0.0306397	0.670371	0.00947353	0.138313	0.404328	0.347766	-0.0306481	0.392304	0.113948	0.202415	0.127264	0.147125	0.267101	0.28376	0.204935	0.140903	0.230322	0.164344	0.171658	0.265265	0.132422	0.294208	-0.359857	-0.0388533	-0.342507	0.235936	27.3.3	RNA.regulation of transcription.AP2/EREBP, APETALA2/Ethylene-responsive element binding protein family
LOC_Os06g07350	-0.0679228	0.433045	0.405589	0.10534	0.451885	0.22115	0.443791	0.547067	0.521314	0.415082	0.40638	0.199	0.350739	0.214604	0.184378	0.303937	0.322327	0.35517	0.193959	0.414795	0.436865	0.473789	0.435118	0.490057	0.546764	0.534485	0.633359	0.43968	0.531109	0.482713	0.499652	0.549556	0.484372	0.56721	0.0288494	0.15097	0.123669	0.0591425	27.3.99	RNA.regulation of transcription.unclassified
LOC_Os06g08480	-0.672734	0.345113	0.396963	0.378083	0.351222	0.0648521	0.281885	0.439762	0.693719	0.609477	0.042449	0.20152	0.0223735	0.388301	-0.243553	0.0634381	0.341034	0.38379	-0.155669	0.447401	-0.0023865	0.134266	0.0213275	0.118226	0.268157	0.272644	0.187981	0.113656	0.269628	0.182509	0.0863172	0.274175	0.0792008	0.369021	-0.589978	-0.226243	-0.397178	0.487097	27.3.44	RNA.regulation of transcription.Chromatin Remodeling Factors
LOC_Os06g09370	-0.415925	0.589464	0.510025	0.339233	0.599311	0.33252	0.529802	0.631984	0.811881	0.78289	0.319177	0.411419	0.154799	0.470045	0.0253896	0.330214	0.619333	0.601926	0.133923	0.684535	0.237308	0.376849	0.342995	0.294833	0.41351	0.404489	0.314742	0.24908	0.409641	0.342032	0.29901	0.414447	0.264972	0.534685	-0.307008	0.0960888	-0.103722	0.397509	27.3.6	RNA.regulation of transcription.bHLH,Basic Helix-Loop-Helix family
LOC_Os06g09390	0.546958	-0.0347369	0.104755	-0.0218213	-0.017872	0.229484	0.0970519	-0.0132488	-0.435135	-0.398343	0.251991	0.0905177	0.227461	0.0321209	0.451989	0.177184	-0.112979	-0.181042	0.298347	-0.279101	0.35541	0.290666	0.305757	0.294762	0.195882	0.20165	0.254764	0.364147	0.161558	0.252727	0.332356	0.115335	0.301374	-0.0256241	0.508585	0.304214	0.316554	-0.472366	27.3.3	RNA.regulation of transcription.AP2/EREBP, APETALA2/Ethylene-responsive element binding protein family
LOC_Os06g10620	-0.503795	0.242687	0.272168	0.339646	0.207913	0.00961555	0.189619	0.272272	0.510618	0.470247	-0.0446114	0.211429	0.0501613	0.241157	-0.262411	-0.0134661	0.214805	0.272115	-0.138295	0.298535	-0.0345889	0.0475285	-0.0225699	0.0670425	0.199416	0.193372	0.0885743	0.0648383	0.194014	0.123867	0.0225758	0.149454	0.00506536	0.205592	-0.456297	-0.147917	-0.292264	0.213579	27.3.52	RNA.regulation of transcription.Global transcription factor group
LOC_Os06g10690	-0.507226	0.339669	0.296433	0.191136	0.29067	0.0497581	0.235926	0.372605	0.637342	0.60421	0.0989746	0.135426	0.0833583	0.298269	-0.206321	0.100438	0.298991	0.342437	-0.136133	0.428182	0.054229	0.108099	0.0490398	0.0962073	0.21002	0.213356	0.162226	0.045457	0.220206	0.125391	0.069203	0.268923	0.0857258	0.317711	-0.45551	-0.0733794	-0.295857	0.378892	27.3.67	RNA.regulation of transcription.putative transcription regulator
LOC_Os06g22870	0.626078	-0.281206	-0.577223	-0.427383	-0.428094	-0.0738055	-0.33834	-0.432728	-0.654346	-0.594524	-0.0669024	-0.259828	0.0250855	-0.539768	0.133807	-0.111489	-0.425898	-0.437411	0.0051681	-0.463972	-0.00921958	-0.14835	-0.0920244	-0.133049	-0.24849	-0.252953	-0.165717	-0.0912488	-0.249136	-0.154716	-0.105915	-0.285232	-0.0954583	-0.36184	0.467428	0.117216	0.357232	-0.380074	27.3.40	RNA.regulation of transcription.Aux/IAA family
LOC_Os06g41010	-0.456591	0.34708	0.640184	0.462554	0.345926	0.196625	0.408588	0.400759	0.474937	0.494692	0.168458	0.244166	0.0320447	0.670248	-0.0416484	0.226872	0.415467	0.390543	0.0124934	0.424981	0.17885	0.267922	0.218655	0.196766	0.316793	0.343546	0.258856	0.189896	0.231155	0.220078	0.203989	0.321255	0.176237	0.343174	-0.336296	0.0820036	-0.213761	0.320764	27.3.99	RNA.regulation of transcription.unclassified
LOC_Os06g43590	0.210309	-0.178211	0.0364552	0.0151493	-0.0687611	-0.0342335	-0.0642047	-0.0526728	-0.250729	-0.392074	-0.0130421	0.028705	0.0963664	0.0306043	0.217073	-0.109527	-0.159898	-0.24754	0.111074	-0.300233	0.0809301	0.0849481	0.0331833	0.0789469	0.0290514	-0.0062066	0.0873968	0.156702	0.029556	0.0907803	0.0999047	-0.0424746	0.087957	-0.0953156	0.195139	0.0132439	0.0742527	-0.296075	27.3.71	RNA.regulation of transcription.SNF7
LOC_Os06g49490	-0.358323	0.238194	0.24584	0.330891	0.238426	0.0613775	0.22194	0.215312	0.400205	0.488242	0.0270705	0.29109	-0.219891	0.356846	-0.269169	0.127915	0.390218	0.371711	0.225114	0.415494	-0.0689948	-0.0184573	0.0910993	-0.119903	0.0205209	0.0172467	-0.103505	-0.167142	-0.0212205	-0.0577483	-0.0786662	0.0354335	-0.122776	0.164441	-0.29584	0.0402168	-0.107059	0.333234	27.3.11	RNA.regulation of transcription.C2H2 zinc finger family
LOC_Os07g01450	-0.38253	0.464258	0.523655	0.486284	0.61767	0.33768	0.526101	0.618562	0.710567	0.624222	0.246253	0.548147	0.236532	0.51259	-0.0699986	0.284661	0.561384	0.591991	0.257133	0.562938	0.257265	0.348136	0.29454	0.233715	0.340555	0.371579	0.177327	0.227796	0.358861	0.323712	0.253742	0.386607	0.233209	0.466495	-0.205899	0.11613	0.0273973	0.216137	27.2	RNA.transcription
LOC_Os07g06620	0.631299	-0.377353	-0.504003	-0.394331	-0.452535	-0.133343	-0.371179	-0.52831	-0.749839	-0.672934	-0.112871	-0.219715	-0.0882042	-0.526253	0.133219	-0.151316	-0.485125	-0.444911	0.102091	-0.511831	-0.0845438	-0.220123	-0.11813	-0.180464	-0.323133	-0.322565	-0.245558	-0.149898	-0.292241	-0.201131	-0.179176	-0.37205	-0.151197	-0.451686	0.529129	0.112803	0.335944	-0.433222	27.3.10	RNA.regulation of transcription.C2C2(Zn) YABBY family
LOC_Os07g07350	0.735646	-0.103349	-0.205393	-0.161568	-0.166702	0.183995	-0.0484299	-0.244046	-0.602629	-0.482087	0.173598	0.0105311	0.100153	-0.244363	0.403042	0.135386	-0.204013	-0.228768	0.354811	-0.330965	0.226487	0.118137	0.197939	0.122466	-0.0248417	-0.0271371	0.025838	0.159065	-0.0381858	0.0744008	0.142972	-0.103731	0.14085	-0.229563	0.672918	0.354118	0.456792	-0.519083	27.3.99	RNA.regulation of transcription.unclassified
LOC_Os07g08420	0.83312	0.0811257	-0.186917	-0.220255	0.0217401	0.334018	0.127026	-0.0311152	-0.442424	-0.288745	0.351035	0.155217	0.258908	-0.271081	0.498123	0.278017	-0.0606154	-0.0399672	0.490028	-0.150102	0.390733	0.281069	0.374389	0.305237	0.183162	0.145048	0.17202	0.322192	0.179134	0.280371	0.302157	0.0805605	0.292881	-0.018317	0.726314	0.458729	0.520625	-0.471436	27.3.35	RNA.regulation of transcription.bZIP transcription factor family
LOC_Os07g12510	-0.166059	0.348814	0.497027	-0.00224638	0.408742	0.170421	0.392848	0.436455	0.450643	0.479665	0.380805	0.212816	0.171583	0.348682	0.144725	0.279109	0.362575	0.326502	0.158618	0.374922	0.288613	0.365077	0.357088	0.336067	0.376682	0.382017	0.397704	0.258728	0.379385	0.302859	0.340487	0.409598	0.315715	0.41505	0.0507348	0.155637	0.0751575	0.134739	27.3.3	RNA.regulation of transcription.AP2/EREBP, APETALA2/Ethylene-responsive element binding protein family
LOC_Os07g12910	-0.176413	0.511261	0.335181	0.166959	0.374606	0.295321	0.430084	0.511456	0.619124	0.543262	0.325292	0.190091	0.262674	0.265363	0.0409106	0.323557	0.425155	0.47757	0.0634853	0.542112	0.342418	0.379455	0.295952	0.369477	0.428092	0.42647	0.369311	0.294808	0.400321	0.375419	0.349833	0.512666	0.377797	0.549603	-0.120298	0.18268	0.161524	0.405553	27.3.2	RNA.regulation of transcription.Alfin-like
LOC_Os07g13270	0.730979	-0.13627	-0.255269	-0.336033	-0.23339	0.107301	-0.128107	-0.229094	-0.550329	-0.484503	0.145706	-0.0935966	0.149592	-0.327189	0.375246	0.0688761	-0.27355	-0.307601	0.227431	-0.354185	0.203881	0.0862606	0.153703	0.0943082	-0.0343149	-0.0438576	0.0489954	0.135757	-0.0276315	0.0618317	0.122493	-0.0919527	0.114355	-0.135593	0.589044	0.290907	0.405231	-0.478353	27.3.71	RNA.regulation of transcription.SNF7
LOC_Os07g27930	-0.502626	0.298927	0.262988	0.265521	0.407952	0.151592	0.317327	0.418341	0.576557	0.607942	0.0902311	0.314076	-0.0815181	0.346992	-0.17859	0.0870107	0.515215	0.466264	-0.0152744	0.546765	0.0268456	0.073525	0.073916	-0.0324728	0.0921943	0.12106	0.0133074	-0.0529466	0.069071	0.0321065	0.0016705	0.201211	-0.0708852	0.324695	-0.457302	0.00911301	-0.184287	0.383402	27.2	RNA.transcription
LOC_Os07g30820	-0.474854	0.292015	0.497045	0.278595	0.26484	0.0749638	0.276794	0.409653	0.573966	0.426775	0.0901887	0.182976	-0.0162562	0.501279	-0.0153987	0.144292	0.340914	0.345572	-0.192258	0.411319	0.0560569	0.190121	0.0818848	0.144777	0.219513	0.253429	0.216903	0.118442	0.213061	0.155977	0.157465	0.266216	0.0950655	0.332851	-0.451723	-0.096665	-0.284001	0.430148	27.3.99	RNA.regulation of transcription.unclassified
LOC_Os07g31470	0.451733	0.22083	0.168256	0.00631102	0.195979	0.390868	0.300086	0.266403	-0.128428	-0.158615	0.381346	0.265183	0.342902	0.183153	0.371713	0.261936	0.156282	0.0230616	0.30641	-0.0301552	0.479098	0.45136	0.391468	0.414228	0.359096	0.320156	0.309892	0.497277	0.304388	0.413323	0.476547	0.28838	0.388235	0.202598	0.431613	0.366763	0.411115	-0.351133	27.3.25	RNA.regulation of transcription.MYB domain transcription factor family
LOC_Os07g32420	-0.601864	0.176443	0.323446	0.39208	0.215154	-0.00435656	0.175742	0.20437	0.457571	0.518851	-0.120308	0.27673	-0.164891	0.362752	-0.315708	-0.0223691	0.286221	0.314321	-0.0879247	0.35349	-0.152331	-0.051661	-0.0595113	-0.0913827	0.0271533	0.0462416	-0.0739475	-0.0940207	0.0223411	-0.0364146	-0.125878	-0.0309618	-0.122552	0.100079	-0.509545	-0.122704	-0.428993	0.36726	27.3.52	RNA.regulation of transcription.Global transcription factor group
LOC_Os07g46590	-0.52618	0.368155	0.20585	0.288231	0.3094	0.0662668	0.245498	0.297761	0.606785	0.613198	0.104651	0.176568	0.0165487	0.208678	-0.271067	0.0829206	0.256525	0.376362	-0.0605086	0.437926	-0.0524542	0.0572304	0.0180098	0.0430583	0.174353	0.163714	0.056787	-0.00888318	0.198285	0.11629	-0.0209658	0.161046	0.0180769	0.266277	-0.473053	-0.13614	-0.253477	0.444773	27.3.44	RNA.regulation of transcription.Chromatin Remodeling Factors
LOC_Os07g47240	0.500024	0.75127	0.482437	0.303477	0.703282	0.720896	0.760269	0.646956	0.308544	0.407007	0.81195	0.714315	0.493761	0.408905	0.682705	0.749917	0.584839	0.594504	0.728456	0.539392	0.800326	0.806475	0.828651	0.724406	0.64633	0.654143	0.573986	0.701903	0.674849	0.743093	0.749036	0.554292	0.690529	0.553868	0.58824	0.696716	0.619196	-0.17214	27.3.12	RNA.regulation of transcription.C3H zinc finger family
LOC_Os08g03360	-0.352588	0.405394	0.395471	0.278633	0.355309	0.177505	0.346834	0.408863	0.570416	0.589428	0.232514	0.265027	0.000990289	0.343431	-0.0898686	0.236112	0.396944	0.440836	0.0135188	0.472608	0.104065	0.204162	0.192808	0.169718	0.251423	0.259135	0.174931	0.086069	0.235145	0.163551	0.126364	0.246688	0.114594	0.2998	-0.321778	0.109889	-0.186858	0.338694	27.3.52	RNA.regulation of transcription.Global transcription factor group
LOC_Os08g04390	0.54881	0.0235369	-0.109129	-0.289445	0.0024819	0.161638	0.0562591	-0.0133517	-0.244517	-0.261297	0.202833	-0.0597148	0.315676	-0.238073	0.338775	0.14197	-0.134927	-0.122184	0.163717	-0.194803	0.25126	0.175659	0.155217	0.227151	0.149937	0.0960076	0.156474	0.230329	0.177071	0.185295	0.243755	0.148041	0.255298	0.0292006	0.397492	0.21854	0.406846	-0.422348	27.3.6	RNA.regulation of transcription.bHLH,Basic Helix-Loop-Helix family
LOC_Os08g05940	-0.494686	0.345586	0.289865	0.371491	0.227877	0.074519	0.208564	0.300514	0.558597	0.542712	0.044366	0.192644	-0.00211647	0.258871	-0.202649	0.124765	0.243276	0.375299	-0.0316954	0.424446	0.0165228	0.105795	0.0253638	0.130747	0.212248	0.211765	0.133303	0.0659183	0.221595	0.139625	0.059324	0.193391	0.100641	0.25526	-0.342511	-0.134372	-0.31493	0.42202	27.2	RNA.transcription
LOC_Os08g06110	0.37515	-0.0808891	-0.180269	-0.459728	-0.222039	-0.0329094	-0.149193	-0.0868842	-0.222638	-0.380166	0.0594938	-0.311573	0.249011	-0.332935	0.167185	-0.0315427	-0.349982	-0.297549	-0.195466	-0.302447	0.12648	0.0749065	-0.01375	0.148169	0.07084	0.0537173	0.178791	0.151647	0.121621	0.117898	0.130348	0.121999	0.175869	0.0254167	0.16463	-0.0146309	0.202593	-0.104133	27.3.26	RNA.regulation of transcription.MYB-related transcription factor family
LOC_Os08g06330	-0.17935	0.586187	0.532816	0.252304	0.592487	0.403797	0.61237	0.617078	0.662012	0.763741	0.460922	0.360826	0.23022	0.471639	0.0786568	0.485384	0.648903	0.673029	0.342338	0.702871	0.410213	0.459609	0.493882	0.412189	0.505922	0.488403	0.414051	0.283193	0.413158	0.38511	0.409693	0.541639	0.38741	0.597128	-0.0133094	0.346202	0.135231	0.292357	27.3.12	RNA.regulation of transcription.C3H zinc finger family
LOC_Os08g09100	0.0504091	-0.0128778	0.0127369	0.0535332	-0.0236618	0.0723663	0.0158522	0.0194641	-0.0963725	0.114947	-0.0587677	0.103657	0.107668	0.00764544	-0.0535413	0.0219404	0.011791	0.00617392	0.179213	-0.0778235	0.0259869	-0.00322117	0.0677273	0.00817199	0.061413	0.0165642	0.0209384	0.0184377	0.00786187	0.0126148	0.00337589	-0.00344148	-0.0531317	-0.0146755	0.0571796	-0.0208262	-0.27086	-0.0790568	27.3.99	RNA.regulation of transcription.unclassified
LOC_Os08g25460	0.0390843	0.430819	0.365558	0.247202	0.239591	0.265354	0.32622	0.341494	0.299871	0.345146	0.274265	0.195546	0.118539	0.315261	0.178972	0.331093	0.299305	0.317859	0.109082	0.340828	0.299709	0.293915	0.31663	0.279489	0.358723	0.336263	0.23744	0.280262	0.264158	0.288597	0.261907	0.205759	0.275978	0.210406	0.00685297	0.219601	0.129041	0.144775	27.2	RNA.transcription
LOC_Os08g39450	0.0754485	-0.132187	-0.0192659	-0.148014	-0.122613	-0.0614297	-0.103418	-0.228726	-0.297163	-0.160696	-0.0354384	-0.255304	-0.0789051	0.0332985	0.117516	-0.0538471	-0.0535223	-0.17543	-0.0680488	-0.111068	-0.126337	-0.137094	-0.0729574	-0.202006	-0.142567	-0.22559	-0.176733	-0.226802	-0.265706	-0.241314	-0.155745	-0.193418	-0.183615	-0.219189	-0.0674184	0.042055	-0.0789665	-0.34866	27.3.99	RNA.regulation of transcription.unclassified
LOC_Os08g41030	0.659843	-0.0481845	-0.119908	-0.232232	-0.126186	0.169372	-0.0356787	-0.165333	-0.493553	-0.386906	0.121214	-0.0328638	0.109395	-0.173897	0.275301	0.127171	-0.130613	-0.180302	0.216994	-0.251117	0.205542	0.123703	0.156777	0.11793	-0.02521	-0.0338757	-0.00277544	0.10402	-0.0721807	0.0439198	0.105996	-0.0843073	0.105746	-0.159394	0.594198	0.383568	0.558192	-0.408886	27.3.3	RNA.regulation of transcription.AP2/EREBP, APETALA2/Ethylene-responsive element binding protein family
LOC_Os08g41950	0.602285	-0.358779	-0.414359	-0.449075	-0.370831	-0.0769591	-0.312816	-0.466109	-0.795556	-0.665559	-0.091556	-0.259128	0.0124507	-0.451792	0.14873	-0.147182	-0.475855	-0.503147	0.0692024	-0.580417	-0.0645293	-0.178571	-0.0845614	-0.138909	-0.233141	-0.258249	-0.158457	-0.0919424	-0.251812	-0.171234	-0.127206	-0.283984	-0.112772	-0.395331	0.48906	0.0858045	0.343221	-0.489518	27.3.24	RNA.regulation of transcription.MADS box transcription factor family
LOC_Os08g43090	-0.0827249	0.390177	0.340219	0.106199	0.442788	0.333253	0.378516	0.547518	0.529216	0.344186	0.430192	0.183446	0.324817	0.311838	0.127478	0.208809	0.398879	0.201642	0.129391	0.31958	0.379017	0.475656	0.346057	0.404567	0.435405	0.424413	0.409213	0.397598	0.452372	0.400331	0.410723	0.446887	0.37121	0.521327	-0.0241683	0.143194	0.0873982	0.106396	27.3.35	RNA.regulation of transcription.bZIP transcription factor family
LOC_Os09g26420	0.541359	-0.285518	-0.30936	-0.167975	-0.346304	0.00437382	-0.256696	-0.378894	-0.65774	-0.571508	-0.113277	-0.103129	0.00506155	-0.271569	0.184201	-0.102937	-0.35287	-0.38994	0.11299	-0.470297	0.0477982	-0.0975371	-0.0290901	-0.0965819	-0.192081	-0.189986	-0.115821	-0.020799	-0.22356	-0.117252	-0.0631822	-0.265947	-0.0467932	-0.384485	0.410783	0.151455	0.21473	-0.491864	27.3.3	RNA.regulation of transcription.AP2/EREBP, APETALA2/Ethylene-responsive element binding protein family
LOC_Os09g30478	0.109822	0.185414	0.124633	0.114451	0.0286702	0.220601	0.176634	0.141357	0.102963	0.0669229	0.170672	0.128629	0.0425465	0.112638	0.154486	0.204035	0.168971	0.15892	0.121368	0.137056	0.11296	0.197785	0.221979	0.133539	0.126865	0.120639	0.0898113	0.0914334	0.049057	0.0711172	0.164995	0.0952613	0.121522	0.0877367	0.0205943	0.131663	0.0976274	0.0528241	27.3.35	RNA.regulation of transcription.bZIP transcription factor family
LOC_Os09g31200	-0.363548	0.0357917	0.479538	0.304462	0.173911	-0.0070444	0.181623	0.170039	0.195885	0.192016	0.0265013	0.105423	-0.0743646	0.483293	0.0118317	0.0477336	0.202683	0.143314	-0.0231354	0.16562	0.0151647	0.0831182	0.0744103	0.0344962	0.124973	0.11616	0.064097	0.0357086	0.0468511	0.0355135	0.0547934	0.0733481	-0.00705089	0.0871005	-0.237638	-0.0873094	-0.291452	0.105114	27.3.99	RNA.regulation of transcription.unclassified
LOC_Os09g32948	0.632641	-0.332881	-0.406509	-0.409526	-0.392893	-0.0514725	-0.304416	-0.459356	-0.765648	-0.672453	-0.0758291	-0.245282	0.0361504	-0.432435	0.13908	-0.145153	-0.4702	-0.483279	0.0679638	-0.559126	-0.0387789	-0.163497	-0.0827018	-0.125916	-0.238649	-0.260007	-0.183186	-0.0827294	-0.249926	-0.166747	-0.12572	-0.297846	-0.119481	-0.420943	0.490639	0.101752	0.341791	-0.518336	27.3.24	RNA.regulation of transcription.MADS box transcription factor family
LOC_Os09g33810	-0.617661	0.320785	0.354216	0.319242	0.324367	0.0924029	0.263805	0.417664	0.679492	0.616752	0.000712506	0.188553	-0.0453579	0.373884	-0.3291	0.083233	0.477868	0.410357	-0.104379	0.493911	-0.0405257	0.0780656	0.0418467	0.00713199	0.1532	0.168777	0.0935099	-0.0391228	0.102264	0.0214222	0.0162938	0.199774	-0.00734718	0.346262	-0.551639	-0.119744	-0.31325	0.552111	27.3.39	RNA.regulation of transcription.AtSR Transcription Factor family
LOC_Os09g36220	-0.612634	0.407595	0.479305	0.490417	0.424256	0.201315	0.421682	0.475355	0.695239	0.70583	0.100196	0.329858	0.0430453	0.507133	-0.237058	0.182585	0.504723	0.527917	-0.0352649	0.589113	0.0865405	0.176423	0.151025	0.107914	0.255738	0.280878	0.150865	0.0597927	0.195381	0.149853	0.102976	0.276344	0.07752	0.370328	-0.467085	-0.0119309	-0.290664	0.467216	27.3.66	RNA.regulation of transcription.Psudo ARR transcription factor family
LOC_Os09g36440	-0.478615	0.538015	0.520624	0.367269	0.588377	0.281002	0.531416	0.583472	0.759573	0.782812	0.273204	0.388832	0.0837606	0.540597	-0.0321058	0.307641	0.657622	0.632697	0.139369	0.69581	0.174703	0.310025	0.280115	0.230665	0.363214	0.346944	0.217033	0.164782	0.319326	0.257382	0.222984	0.369739	0.178687	0.484019	-0.377332	0.106398	-0.100537	0.38074	27.2	RNA.transcription
LOC_Os09g37520	-0.0159416	0.581605	0.151185	0.106213	0.506847	0.415479	0.469421	0.466579	0.558885	0.656522	0.405774	0.297668	0.270294	0.23685	0.169461	0.449399	0.55365	0.542199	0.203338	0.600734	0.333659	0.3675	0.355324	0.304144	0.361254	0.347904	0.225485	0.241735	0.357346	0.321186	0.329636	0.346658	0.269099	0.444319	-0.0633504	0.261413	0.157205	0.239064	27.3.35	RNA.regulation of transcription.bZIP transcription factor family
LOC_Os09g37910	0.528719	-0.225452	-0.446891	-0.545931	-0.30786	-0.0912398	-0.272566	-0.274225	-0.453939	-0.532466	0.0121962	-0.332962	0.191276	-0.508574	0.194592	-0.122996	-0.406696	-0.442684	-0.12219	-0.399984	0.0175035	-0.0333753	-0.0782234	-0.011622	-0.126039	-0.158737	-0.0207146	-0.003541	-0.0766163	-0.0462496	-0.00825841	-0.136948	0.0188466	-0.196793	0.360733	-0.00112807	0.291774	-0.28547	27.3.62	RNA.regulation of transcription.Nucleosome/chromatin assembly factor group
LOC_Os10g10990	-0.571285	0.0624313	0.130164	0.236139	0.116151	-0.0802507	0.0336794	0.109426	0.402791	0.409581	-0.16282	0.0887605	-0.188018	0.218362	-0.288758	-0.0856498	0.193718	0.19265	-0.184023	0.244134	-0.254041	-0.154291	-0.147723	-0.212254	-0.0830187	-0.0792702	-0.179538	-0.237154	-0.102151	-0.175745	-0.204612	-0.098995	-0.230519	0.0262591	-0.540783	-0.233766	-0.433601	0.386289	27.2	RNA.transcription
LOC_Os10g25770	0.284951	0.186877	0.208165	0.114307	0.0844762	0.283167	0.161621	0.159893	0.0272686	0.0249719	0.186562	0.178495	0.121857	0.14974	0.29816	0.254054	0.10262	0.087498	0.171958	0.0518474	0.318863	0.250565	0.233513	0.237209	0.159761	0.230298	0.215454	0.272465	0.214183	0.252426	0.268008	0.183394	0.252287	0.12834	0.273281	0.272566	0.192429	-0.176135	27.2	RNA.transcription
LOC_Os10g30944	0.572789	0.270659	0.168824	0.107935	0.212933	0.426794	0.302583	0.273228	-0.101819	-0.163013	0.406959	0.309396	0.440388	0.0730236	0.458383	0.341836	0.0666122	0.0660007	0.311833	-0.0106813	0.570535	0.480359	0.476645	0.493655	0.377852	0.421891	0.38476	0.526009	0.400298	0.471154	0.515342	0.311135	0.498256	0.220765	0.523884	0.423441	0.504121	-0.268108	27.3.67	RNA.regulation of transcription.putative transcription regulator
LOC_Os10g33660	0.564244	-0.0849618	-0.102788	-0.0352069	-0.158884	0.146994	-0.0558826	-0.220285	-0.512658	-0.411954	0.068519	0.128931	0.0389068	-0.126275	0.280248	0.0731918	-0.172795	-0.206271	0.31253	-0.275017	0.144491	0.0689154	0.17512	0.0429228	-0.0807951	-0.0671731	-0.0569578	0.0847435	-0.0926758	0.0261506	0.0438972	-0.216374	0.0545331	-0.259445	0.558766	0.311675	0.356395	-0.399775	27.3.71	RNA.regulation of transcription.SNF7
LOC_Os10g37240	0.55628	-0.0129782	-0.115078	0.0613964	-0.172952	0.145095	-0.0509729	-0.198598	-0.45208	-0.290082	0.0557074	0.166939	-0.0236552	-0.173234	0.237293	0.169126	-0.12073	-0.0742819	0.333447	-0.165572	0.151372	0.0764329	0.193361	0.0848068	-0.0301462	-0.0148387	-0.0222936	0.0850069	-0.0614051	0.0120865	0.0801829	-0.16905	0.106267	-0.219268	0.563306	0.339034	0.341857	-0.331976	27.3.30	RNA.regulation of transcription.Trihelix, Triple-Helix transcription factor family
LOC_Os10g39760	0.449042	-0.101008	0.0832967	-0.198918	-0.0839851	0.0436783	-0.0060444	-0.111129	-0.256008	-0.269365	0.0755304	-0.145537	0.227707	0.0253245	0.373978	0.124843	-0.153515	-0.171942	0.12088	-0.227228	0.244075	0.122944	0.0907024	0.182373	0.126893	0.0821745	0.11114	0.218942	0.153999	0.162937	0.210404	0.0745705	0.215679	-0.0164585	0.323864	0.254737	0.260938	-0.483706	27.3.67	RNA.regulation of transcription.putative transcription regulator
LOC_Os11g03420	0.789843	0.0331897	-0.0702588	-0.181187	-0.117508	0.187736	0.0183456	-0.133578	-0.427039	-0.37741	0.229317	0.0329894	0.114058	-0.192171	0.492387	0.283352	-0.10702	-0.0893803	0.339089	-0.132102	0.320841	0.243566	0.307773	0.238862	0.0566611	0.0623021	0.15134	0.206063	0.078141	0.147547	0.248635	-0.00918919	0.280622	-0.0681564	0.729286	0.457435	0.57561	-0.329364	27.3.80	RNA.regulation of transcription.zf-HD
LOC_Os11g06760	-0.257753	0.336149	0.297061	0.39232	0.451498	0.292433	0.376288	0.385113	0.439493	0.493762	0.216613	0.473418	0.00550825	0.470658	0.0672237	0.238034	0.58104	0.462378	0.297138	0.46684	0.124578	0.202684	0.215696	0.0895312	0.17559	0.183123	0.0436697	0.0918357	0.150207	0.130543	0.151525	0.175897	0.0758675	0.256179	-0.163891	0.134504	-0.0572479	0.143935	27.3.67	RNA.regulation of transcription.putative transcription regulator
LOC_Os11g28270	-0.170835	0.243251	0.126462	0.101488	0.303415	0.0296989	0.292835	0.280356	0.258202	0.298793	0.0983156	0.187938	0.0466523	0.169512	0.037562	0.184484	0.237936	0.322044	0.135642	0.286013	0.147856	0.17628	0.128115	0.165594	0.242326	0.188543	0.111415	0.156088	0.252208	0.241412	0.153772	0.21321	0.12	0.271922	0.00493919	-0.0512428	0.146557	0.13699	27.3.11	RNA.regulation of transcription.C2H2 zinc finger family
LOC_Os11g34350	-0.601748	0.406729	0.487048	0.490931	0.362242	0.173022	0.362142	0.442731	0.684544	0.65846	0.0822217	0.281632	0.000611162	0.571701	-0.155884	0.158712	0.490537	0.483965	-0.0799854	0.555622	0.0618398	0.162769	0.121064	0.0703194	0.225269	0.238643	0.128885	0.0490616	0.152688	0.119463	0.076044	0.236671	0.041912	0.317585	-0.549136	-0.0406025	-0.3535	0.459257	27.2	RNA.transcription
LOC_Os12g03110	0.707162	0.142571	-0.0163281	-0.104755	-0.00249226	0.236698	0.105694	-0.0143065	-0.319707	-0.300994	0.217782	0.161699	0.147431	-0.120007	0.500769	0.276848	-0.0107947	-0.0193993	0.327966	-0.0561911	0.352513	0.293892	0.296159	0.284099	0.144686	0.126755	0.173171	0.29615	0.167279	0.238558	0.299594	0.0248369	0.285722	0.00570792	0.672856	0.394337	0.608988	-0.321952	27.3.80	RNA.regulation of transcription.zf-HD
LOC_Os12g07980	-0.118519	-0.0421702	-0.0417276	0.100566	0.0326632	-0.0518253	-0.0297229	-0.000771774	0.163197	0.134891	-0.0223397	0.00211063	-0.185944	-0.0248263	-0.0306973	-0.0348279	0.161732	0.0967059	0.110436	0.146987	-0.155839	-0.128889	-0.0302673	-0.13822	-0.146551	-0.161683	-0.125289	-0.174088	-0.163684	-0.137417	-0.152787	-0.0695231	-0.160824	0.0115673	-0.0971106	0.0753239	-0.0814059	0.0792717	27.2	RNA.transcription
LOC_Os12g08760	0.690666	-0.249902	-0.316345	-0.357968	-0.360109	0.0378631	-0.265171	-0.351018	-0.639182	-0.65245	0.000399208	-0.244308	0.0648826	-0.420183	0.257083	-0.0292907	-0.399648	-0.433947	0.0563414	-0.506054	0.0736035	-0.0353589	0.0236764	0.0283956	-0.134731	-0.118574	-0.0339827	0.0546645	-0.123986	-0.0655871	0.0380845	-0.141229	0.0776248	-0.260934	0.546727	0.158941	0.4241	-0.353263	27.3.99	RNA.regulation of transcription.unclassified
LOC_Os12g10540	0.652937	-0.33373	-0.318678	-0.488875	-0.359915	-0.0714112	-0.273914	-0.43828	-0.756612	-0.635899	-0.0456777	-0.27523	0.0919108	-0.384106	0.269612	-0.0950193	-0.47904	-0.457582	0.0644838	-0.543079	0.00148601	-0.116764	-0.0534672	-0.0684305	-0.179574	-0.220584	-0.104255	-0.0353544	-0.172168	-0.109238	-0.065104	-0.208012	-0.072416	-0.355419	0.474037	0.106056	0.242599	-0.504839	27.3.24	RNA.regulation of transcription.MADS box transcription factor family
LOC_Os12g29520	-0.0328524	0.150337	-0.0498413	-0.066414	-0.0237982	0.0917808	0.0163654	0.124925	0.275048	0.137421	0.0490294	-0.148593	0.123058	-0.133389	-0.065344	0.0154608	0.0120766	0.0262558	-0.239998	0.0798383	0.0516928	0.0473978	-0.00553538	0.093095	0.0707763	0.0923692	0.0906987	0.0405649	0.0964846	0.0356911	0.0408444	0.163456	0.0955355	0.136122	-0.112415	0.0094816	0.0338702	0.199549	27.3.4	RNA.regulation of transcription.ARF, Auxin Response Factor family
LOC_Os12g42610	0.626665	-0.329821	-0.342282	-0.31847	-0.423132	-0.0757029	-0.304892	-0.44178	-0.674727	-0.652625	-0.0595212	-0.274831	0.197666	-0.39779	0.230958	-0.0803646	-0.474649	-0.460682	-0.00860043	-0.513762	0.0263422	-0.0984162	-0.0433352	-0.0133576	-0.153641	-0.156303	-0.0961798	0.00838898	-0.156363	-0.0718309	-0.0350884	-0.246472	-0.00538706	-0.361147	0.474611	0.111126	0.259742	-0.40773	27.3.10	RNA.regulation of transcription.C2C2(Zn) YABBY family

## Sheet: Table S2
Supplementary Table 2 Primer list
Group	Primer name	Target gene	RAP-DB ID	Forward primer	Reverse Primer
qRT-PCR	qRT-OsGZF1	OsGZF1	Os07g0668600	5'- TCC CAG GGT TTC TGC TAT GC -3'	5'- GTT GAC ACC GGT ATG GTG GT -3'
	qRT-OsGATA8	OsGATA8	Os01g0343300	5'- CCA GGT CTC TAT GCA ACG CT -3'	5'- TCA CCA TGC TCC TGC TTC TG -3'
	qRT-OsMIF1/OsMIF2	OsMIF1	Os11g0128300	5'- AAC AAC AAG GTG GTG CGG TA -3'	5'- GCC CGA CGC CAT GAA CT -3'
		OsMIF2	Os12g0124500
	qRT-OsbZIP58	OsbZIP58	Os07g0182000	5'- CAC CAG GCC ATT CCT GAC AT -3'	5'- CTG GAA CGC TGG AGA AAC CT -3'
	qRT-OsbHLH001	OsbHLH001	Os01g0928000	5'- CAA CAC CCA CAT TGC AGA CG -3'	5'- CCT AAC TTC GAC CGT GGC TT -3'
	qRT-OsS1Fa1	OsS1Fa1	Os04g0408900	5'- AGG TCA ACA AGG GCC TGA AC -3'	5'- GAG GAA GCG TCT TCT GAG CA -3'
	qRT-OsMYB24	OsMYB24	Os01g0977300	5'- AAC CTC CGG AGG TGC CTC -3'	5'- GCC GAT CTG CAG GCT CGT -3'
	qRT-OsUBI5	OsUBI5	Os01g0328400	5'- ACC ACT TCG ACC GCC ACT ACT -3'	5'- ACG CCT AAG CCT GCT GGT T -3'
	qRT-GluA	GluA-1	Os01g0762500	5'- AAT GAT GGT GAA GTG CCG GT -3'	5'- TCA CGC CTG TAT GCT TGA GG -3'
		GluA-2	Os10g0400200
	qRT-GluB	GluB-1a	Os02g0249800	5'- ATT GAG CAA CAC TCT GGG CA -3'	5'- TGG CTC TGT AGC CTC TTT GC -3'
		GluB-1b	Os02g0249900
		GluB-2	Os02g0249600
		GluB-4	Os02g0268300
		GluB-5	Os02g0268100
	qRT-GluC	GluC-1	Os02g0453600	5'- CAC AAG GGC CAA TAG CCA GA -3'	5'- GGT CAC GTA CAT CAC CGT GT -3'
	qRT-GluD	GluD-1	Os02g0249000	5'- AAG ACA GAG CGA CCA AGC TC -3'	5'- ATG TGC AAC ACT AGC CGG AA -3'
	qRT-Pro13a-I	Pro13a.1	Os07g0206400	5'- CAA CTA CAG TCG CAT CTC CTA C -3'	5'- GGG TTG CCA CTA TGC TAT ACT G -3'
		Pro13a.2	Os07g0206500
	qRT-Pro13a-II	Pro13a.3	Os12g0269100	5'- TCA CCC GTG TTT CAA CTG AG -3'	5'- CAC AAT AGC CTG AAC ACT GC -3'
		Pro13a.4	Os12g0269200
	qRT-Pro13b-I	Pro13b.1	Os07g0219250	5'- ATA TTA GGC AAT ATC AGG TGC AG -3'	5'- GCT TGC CGC AAT GCT ATA CT -3'
		Pro13b.2	Os07g0219300
		Pro13b.3	Os07g0219400
		Pro13b.4	Os07g0220000
	qRT-Pro13b-II	Pro13b.5	Os05g0328333	5'- TTC ACA CAG TTC AAG CAT TA -3'	5'- AGA GGC GCT GCA TGC AGC AA -3'
		Pro13b.6	Os05g0328466
		Pro13b.7	Os05g0328632
		Pro13b.8	Os05g0328800
		Pro13b.9	Os05g0328901
		Pro13b.10	Os05g0329001
		Pro13b.11	Os05g0329100
		Pro13b.12	Os05g0329300
		Pro13b.13	Os05g0329350
		Pro13b.14	Os05g0329400
		Pro13b.15	Os05g0329700
		Pro13b.16	Os05g0329200
		Pro13b.17	Os05g0330150
		Pro13b.18	Os05g0330600
		Pro13b.19	Os05g0331366
		Pro13b.20	Os05g0331532
		Pro13b.21	Os05g0331800
		Pro13b.22	Os05g0332000
	qRT-Pro16	Pro16.2	Os06g0507200	5'- CTC AAT TTG CCC TCC ATG TG -3'	5'- AGA ACC GCA ATG ACC AGT AG -3'
	qRT-Pro10	Pro10.4	Os11g0535525	5'- TTA TTT GTG CTG GAC TCG GG -3'	5'- GAG AGT TGG AAG TTG ACA GGG -3'
	qRT-Glb	Globulin	Os05g0499100	5'- AGT CGG AGA TGA GGT TCA GG -3'	5'- GAA CAT CGG CTG GAA CCT C -3'
	qRT-OsUBI10	OsUBI10	Os02g0161900	5'- TGG TCA GTA ATC AGC CAG TTT GG -3'	5'- GCA CCA CAA ATA CTT GAC GAA CAG -3'
promoter	pOsGATA8	OsGATA8	Os01g0343300	5'- TGC AGG AGA AAA AGG TTG C -3'	5'- CCG GAT TAA CAC AGC GTT GG -3'
	pOsMIF1	OsMIF1	Os11g0128300	5'- CCC ACA GTT TGA AGC TTT CG -3'	5'- CGA TGA TCA CCG CAC AGA TAT C -3'
	pOsbZIP58	OsbZIP58	Os07g0182000	5'- CTC AGT GAG TCA GTG TAC ATA C -3'	5'- TGC GCT CTC GGA CGA GTT -3'
	pOsS1Fa1	OsS1Fa1	Os04g0408900	5'- CAC TGA TAT CAC AAT TAT GGC A -3'	5'- GGC AGC GAC GAT ACC CG -3'
cDNA	OsGZF1_cDNA	OsGZF1	Os07g0668600	5'- ATG GCT ATG CAT CAT ATG C -3'	5'- CTA TTC ATC CAC CAA GTC C -3'
	OsGATA8_cDNA	OsGATA8	Os01g0343300	5'- ATG GGC TCC ACC GAT CGG AAG GT -3'	5'- TCA GCC ATG TAG CAA TGT GGA TG -3'
	OsMIF1_cDNA	OsMIF1	Os11g0128300	5'- ATG GGG CCT CAG CAA GAC -3'	5'- TCA CCG GCG GCC GGT GCC -3'
	OsbZIP58_cDNA	OsbZIP58	Os07g0182000	5'- ATG GAG CAC GTG TTC GCC G -3'	5'- CTA CTG AAG CTC CAT GTT GAC AAG -3'
	OsbHLH001_cDNA	OsbHLH001	Os01g0928000	5'- ATG GAC GAG GCG GAG GCG -3'	5'- TTA CAT TGC GTT CTG AAG GCC AGC -3'
	OsS1Fa1_cDNA	OsS1Fa1	Os04g0408900	5'- ATG GCG GAT CAG TCG AAC AAC -3'	5'- TCA CTC TCC GGG TGC AGA AAC -3'

## Sheet: Table S3
Supplementary Table 3 Proteins interacting with the selected transcription factors
Node1	Node2	Interaction
A0A0P0VEH1	OsGATA8	PtoP
A0A0P0VL49	OsGATA8	PtoP
A0A0P0WNF9	OsGATA8	PtoP
A0A0P0XLW8	OsGATA8	PtoP
C7J0W5_ORYSJ	OsGATA8	PtoP
C7J1U6_ORYSJ	OsGATA8	PtoP
CARM1	OsGATA8	PtoP
GCN5	OsGATA8	PtoP
GI	OsGATA8	PtoP
HACL1_ORYSJ	OsGATA8	PtoP
HACL3_ORYSJ	OsGATA8	PtoP
OJ1365_D05.1	OsGATA8	PtoP
OJ1607A12.10	OsGATA8	PtoP
OsENOD93b	OsGATA8	PtoP
OsJ_31536	OsGATA8	PtoP
P0018H04.4	OsGATA8	PtoP
P0497A05.15	OsGATA8	PtoP
PRMT1	OsGATA8	PtoP
PRMT10	OsGATA8	PtoP
PRMT3	OsGATA8	PtoP
PRMT6.1	OsGATA8	PtoP
PRMT6.2	OsGATA8	PtoP
PRMT7	OsGATA8	PtoP
Q0DY89_ORYSJ	OsGATA8	PtoP
Q0DY90_ORYSJ	OsGATA8	PtoP
Q10SM5_ORYSJ	OsGATA8	PtoP
Q2QN41_ORYSJ	OsGATA8	PtoP
Q337X1_ORYSJ	OsGATA8	PtoP
Q5JLW2_ORYSJ	OsGATA8	PtoP
Q5Z7N2_ORYSJ	OsGATA8	PtoP
Q6L4M7_ORYSJ	OsGATA8	PtoP
Q7XUC9_ORYSJ	OsGATA8	PtoP
Q7XUP5_ORYSJ	OsGATA8	PtoP
Q84SZ4_ORYSJ	OsGATA8	PtoP
Q850Z0_ORYSJ	OsGATA8	PtoP
Q850Z1_ORYSJ	OsGATA8	PtoP
Q8LQA1_ORYSJ	OsGATA8	PtoP
OsGATA8	TBP2-2	PtoP
A0A0P0VJP8	OsICE2	PtoP
A0A0P0W396	OsICE2	PtoP
A0A0P0WRG0	OsICE2	PtoP
A0A0P0XMI4	OsICE2	PtoP
A0A0P0YC23	OsICE2	PtoP
C7J0X1_ORYSJ	OsICE2	PtoP
FIE1	OsICE2	PtoP
FIE2	OsICE2	PtoP
MPK1	OsICE2	PtoP
MPK5	OsICE2	PtoP
MYB30	OsICE2	PtoP
MYB4	OsICE2	PtoP
Q0JAY9_ORYSJ	OsICE2	PtoP
Q0JBZ2_ORYSJ	OsICE2	PtoP
Q0JD63_ORYSJ	OsICE2	PtoP
OsICE2	TUBG2	PtoP
OsICE2	SE14	PtoP
OsICE2	Q8RZU9_ORYSJ	PtoP
OsICE2	SIZ1	PtoP
OsICE2	Q5N810_ORYSJ	PtoP
OsICE2	Q6H4U2_ORYSJ	PtoP
OsICE2	Q5KQG3_ORYSJ	PtoP
OsICE2	Q60F24_ORYSJ	PtoP
A0A0P0UZW0	OsMYB24	PtoP
A0A0P0VBW1	OsMYB24	PtoP
A0A0N7KRK6	OsS1Fa2	PtoP
A0A0P0VJV3	OsS1Fa2	PtoP
A0A0P0VSE5	OsS1Fa2	PtoP
A0A0P0VYK0	OsS1Fa2	PtoP
A0A0P0X887	OsS1Fa2	PtoP
A0A0P0XU17	OsS1Fa2	PtoP
A3A2Y2_ORYSJ	OsS1Fa2	PtoP
EFTS	OsS1Fa2	PtoP
EFTS-2	OsS1Fa2	PtoP
OJ1127_E01.106	OsS1Fa2	PtoP
OJ1163_G08.18	OsS1Fa2	PtoP
Q0D7X1_ORYSJ	OsS1Fa2	PtoP
Q0DHK1_ORYSJ	OsS1Fa2	PtoP
Q0DHP9_ORYSJ	OsS1Fa2	PtoP
Q0J0I9_ORYSJ	OsS1Fa2	PtoP
Q0JAI2_ORYSJ	OsS1Fa2	PtoP
Q0JBZ7_ORYSJ	OsS1Fa2	PtoP
Q10P29_ORYSJ	OsS1Fa2	PtoP
Q10QU9_ORYSJ	OsS1Fa2	PtoP
Q2QNF3_ORYSJ	OsS1Fa2	PtoP
Q5N9V4_ORYSJ	OsS1Fa2	PtoP
Q5VPH3_ORYSJ	OsS1Fa2	PtoP
Q65XC5_ORYSJ	OsS1Fa2	PtoP
Q6H8H3_ORYSJ	OsS1Fa2	PtoP
Q6KA00_ORYSJ	OsS1Fa2	PtoP
Q6YTY2_ORYSJ	OsS1Fa2	PtoP
Q6YU95_ORYSJ	OsS1Fa2	PtoP
Q6Z6D2_ORYSJ	OsS1Fa2	PtoP
Q6Z8E0_ORYSJ	OsS1Fa2	PtoP
Q75G91_ORYSJ	OsS1Fa2	PtoP
Q75GR6_ORYSJ	OsS1Fa2	PtoP
Q7XAM9_ORYSJ	OsS1Fa2	PtoP
Q7XZX4_ORYSJ	OsS1Fa2	PtoP
Q84Z89_ORYSJ	OsS1Fa2	PtoP
Q851P5_ORYSJ	OsS1Fa2	PtoP
Q8H3I3_ORYSJ	OsS1Fa2	PtoP
Q94CM9_ORYSJ	OsS1Fa2	PtoP
Q9AV82_ORYSJ	OsS1Fa2	PtoP
Q9LIT4_ORYSJ	OsS1Fa2	PtoP
Q9LWD2_ORYSJ	OsS1Fa2	PtoP
RPL2	OsS1Fa2	PtoP
RPL27	OsS1Fa2	PtoP
RPL3	OsS1Fa2	PtoP
RPL3B	OsS1Fa2	PtoP
RPS15	OsS1Fa2	PtoP
OsS1Fa2	rps14	PtoP
OsS1Fa2	rps2	PtoP
OsS1Fa2	rpl2-A	PtoP
OsS1Fa2	rps16	PtoP
OsS1Fa2	rps9	PtoP
A0A0N7KRK6	OsS1Fa1	PtoP
A0A0P0VJV3	OsS1Fa1	PtoP
A0A0P0VSE5	OsS1Fa1	PtoP
A0A0P0VYK0	OsS1Fa1	PtoP
A0A0P0X887	OsS1Fa1	PtoP
A0A0P0XU17	OsS1Fa1	PtoP
A3A2Y2_ORYSJ	OsS1Fa1	PtoP
EFTS	OsS1Fa1	PtoP
EFTS-2	OsS1Fa1	PtoP
OJ1127_E01.106	OsS1Fa1	PtoP
OJ1163_G08.18	OsS1Fa1	PtoP
Q0D7X1_ORYSJ	OsS1Fa1	PtoP
Q0DHK1_ORYSJ	OsS1Fa1	PtoP
Q0DHP9_ORYSJ	OsS1Fa1	PtoP
Q0J0I9_ORYSJ	OsS1Fa1	PtoP
Q0JAI2_ORYSJ	OsS1Fa1	PtoP
Q0JBZ7_ORYSJ	OsS1Fa1	PtoP
Q10P29_ORYSJ	OsS1Fa1	PtoP
Q10QU9_ORYSJ	OsS1Fa1	PtoP
Q2QNF3_ORYSJ	OsS1Fa1	PtoP
Q5N9V4_ORYSJ	OsS1Fa1	PtoP
Q5VPH3_ORYSJ	OsS1Fa1	PtoP
Q65XC5_ORYSJ	OsS1Fa1	PtoP
Q6H8H3_ORYSJ	OsS1Fa1	PtoP
Q6KA00_ORYSJ	OsS1Fa1	PtoP
Q6YTY2_ORYSJ	OsS1Fa1	PtoP
Q6YU95_ORYSJ	OsS1Fa1	PtoP
Q6Z6D2_ORYSJ	OsS1Fa1	PtoP
Q6Z8E0_ORYSJ	OsS1Fa1	PtoP
Q75G91_ORYSJ	OsS1Fa1	PtoP
Q75GR6_ORYSJ	OsS1Fa1	PtoP
Q7XAM9_ORYSJ	OsS1Fa1	PtoP
Q7XZX4_ORYSJ	OsS1Fa1	PtoP
Q84Z89_ORYSJ	OsS1Fa1	PtoP
Q851P5_ORYSJ	OsS1Fa1	PtoP
Q8H3I3_ORYSJ	OsS1Fa1	PtoP
Q94CM9_ORYSJ	OsS1Fa1	PtoP
Q9AV82_ORYSJ	OsS1Fa1	PtoP
Q9LIT4_ORYSJ	OsS1Fa1	PtoP
Q9LWD2_ORYSJ	OsS1Fa1	PtoP
RPL2	OsS1Fa1	PtoP
RPL27	OsS1Fa1	PtoP
RPL3	OsS1Fa1	PtoP
RPL3B	OsS1Fa1	PtoP
RPS15	OsS1Fa1	PtoP
OsS1Fa1	rps14	PtoP
OsS1Fa1	rps2	PtoP
OsS1Fa1	rpl2-A	PtoP
OsS1Fa1	rps16	PtoP
OsS1Fa1	rps9	PtoP
A0A0N7KMD3	RISBZ1	PtoP
A0A0P0UYZ1	RISBZ1	PtoP
A0A0P0VG62	RISBZ1	PtoP
A0A0P0VG87	RISBZ1	PtoP
A0A0P0VMP6	RISBZ1	PtoP
A0A0P0W7D2	RISBZ1	PtoP
A0A0P0WA41	RISBZ1	PtoP
A0A0P0X4G7	RISBZ1	PtoP
A0A0P0XEE7	RISBZ1	PtoP
A0A0P0XJP0	RISBZ1	PtoP
A0A0P0XZX1	RISBZ1	PtoP
A0A0P0Y523	RISBZ1	PtoP
ADA2	RISBZ1	PtoP
BZIP39	RISBZ1	PtoP
BZIP60	RISBZ1	PtoP
CARM1	RISBZ1	PtoP
DOF3	RISBZ1	PtoP
HDAC1	RISBZ1	PtoP
HDAC2	RISBZ1	PtoP
HDAC3	RISBZ1	PtoP
LOL1	RISBZ1	PtoP
MPK1	RISBZ1	PtoP
MPK10	RISBZ1	PtoP
MPK11	RISBZ1	PtoP
MPK12	RISBZ1	PtoP
MPK13	RISBZ1	PtoP
MPK14	RISBZ1	PtoP
MPK15	RISBZ1	PtoP
MPK16	RISBZ1	PtoP
MPK17	RISBZ1	PtoP
MPK2	RISBZ1	PtoP
MPK3	RISBZ1	PtoP
MPK4	RISBZ1	PtoP
MPK5	RISBZ1	PtoP
MPK6	RISBZ1	PtoP
MPK7	RISBZ1	PtoP
MPK8	RISBZ1	PtoP
MPK9	RISBZ1	PtoP
Q0DBX9_ORYSJ	RISBZ1	PtoP
Q0JHK4_ORYSJ	RISBZ1	PtoP
Q10MT2_ORYSJ	RISBZ1	PtoP
Q10SM5_ORYSJ	RISBZ1	PtoP
Q2R9B1_ORYSJ	RISBZ1	PtoP
Q5ZBP8_ORYSJ	RISBZ1	PtoP
Q688Q7_ORYSJ	RISBZ1	PtoP
Q6K3D4_ORYSJ	RISBZ1	PtoP
Q6ZB59_ORYSJ	RISBZ1	PtoP
Q84NQ3_ORYSJ	RISBZ1	PtoP
Q94D35_ORYSJ	RISBZ1	PtoP
RISBZ1	SE14	PtoP
A0A0P0VVP8	OsGZF1	PtoP
A0A0P0X666	OsGZF1	PtoP
A0A0P0X6U8	OsGZF1	PtoP
Q5NBF4_ORYSJ	OsGZF1	PtoP
Q5ZDX5_ORYSJ	OsGZF1	PtoP
Q67V00_ORYSJ	OsGZF1	PtoP
OsGZF1	Ub-CEP52-1	PtoP
OsGZF1	Ub-CEP52-2	PtoP
AMY2A	OsMIF1	PtoP
OsMIF1	MYBAS1	PtoP
OsMIF2	OsMIF2	PtoP

## Sheet: Table S4
Supplementary Table 4 Annotation of proteins interacting with the selected transcription factors
Name	Acession Number	BinCode	Annotation
A0A0N7KMD3	Os06g0601500	27.3	RNA.regulation of transcription.bZIP transcription factor family
A0A0N7KRK6	Os10g0214132	29.2	Large ribosomal subunit protein uL2cz/uL2cy
A0A0P0UYZ1	Os01g0174000	27.3	RNA.regulation of transcription.bZIP transcription factor family
A0A0P0UZW0	Os01g0193900	27.3	RNA.regulation of transcription.MYB domain transcription factor family
A0A0P0VBW1	Os01g0912600	33.9	development.unspecified
A0A0P0VEH1	Os02g0137450	27.3	OsHAC703 ( histone acetyltransferases)
A0A0P0VG62	Os02g0203000	27.3	RNA.regulation of transcription.bZIP transcription factor family
A0A0P0VG87	Os02g0202950	27.3	RNA.regulation of transcription.bZIP transcription factor family
A0A0P0VJP8	Os02g0523300	31.1	cell.organisation
A0A0P0VJV3	Os02g0524300	29.2	protein.synthesis.ribosomal protein.prokaryotic.chloroplast.50S subunit.L19
A0A0P0VL49	Os02g0596700	29.5	protein.degradation.ubiquitin.E3.BTB/POZ Cullin3.BTB/POZ
A0A0P0VMP6	Os02g0663550	35.2	Unknown
A0A0P0VSE5	Os03g0122200	29.2	protein.synthesis.ribosomal protein.prokaryotic.chloroplast.50S subunit.L11
A0A0P0VVP8	Os03g0259500	29.5	protein.degradation.ubiquitin.ubiquitin
A0A0P0VYK0	Os03g0402400	29.2	protein.synthesis.ribosomal protein.eukaryotic.40S subunit.SA
A0A0P0W396	Os03g0737200	29.5	protein.degradation.ubiquitin.E3.
A0A0P0W7D2	Os04g0188800	35.2	Unknown
A0A0P0WA41	Os04g0409600	27.3	RNA.regulation of transcription.HDA
A0A0P0WNF9	Os05g0462900	28.1	DNA.synthesis/chromatin structure.histone
A0A0P0WRG0	Os05g0586300	27.3	RNA.regulation of transcription.bHLH,Basic Helix-Loop-Helix family
A0A0P0X4G7	Os07g0264450	35.2	Unknown
A0A0P0X666	Os07g0493033	29.2	ubiquitin-large subunit ribosomal protein L40e
A0A0P0X6U8	Os07g0489500	29.5	protein.degradation.ubiquitin.ubiquitin
A0A0P0X887	Os07g0583500	35.2	Unknown
A0A0P0XEE7	Os08g0316050	35.2	Unknown
A0A0P0XJP0	Os09g0105400	35.2	Unknown
A0A0P0XLW8	Os09g0425300	35.2	Unknown
A0A0P0XMI4	Os09g0446200	31.1	cell.organisation
A0A0P0XU17	Os10g0411700	29.2	protein.synthesis.ribosomal protein.eukaryotic.40S subunit.S28
A0A0P0XZX1	Os11g0201400	27.3	RNA.regulation of transcription.HDA
A0A0P0Y523	Os11g0651632	35.2	Unknown
A0A0P0YC23	Os12g0606100	31.1	cell.organisation
A3A2Y2_ORYSJ	Os02g0137200	29.2	protein.synthesis.ribosomal protein.prokaryotic.chloroplast.50S subunit.L3
ADA2	Os03g0750800	27.3	RNA.regulation of transcription.Histone acetyltransferases
AMY2A	Os06g0713800	2.2.	major CHO metabolism.degradation.starch.starch cleavage
BZIP39	Os05g0411300	27.3	RNA.regulation of transcription.bZIP transcription factor family
BZIP60	Os07g0644100	27.3	RNA.regulation of transcription.bZIP transcription factor family
C7J0W5_ORYSJ	Os04g0429200	29.5	protein.degradation.ubiquitin.ubiquitin protease
C7J0X1_ORYSJ	Os04g0566900	35.2	Unknown
C7J1U6_ORYSJ	Os04g0589400	35.2	Unknown
CARM1	Os07g0671700	26.6	misc.O-methyl transferases
DOF3	Os02g0252400	27.3	RNA.regulation of transcription.C2C2(Zn) DOF zinc finger family
EFTS	Os12g0541500	29.2	protein.synthesis.elongation
EFTS-2	Os08g0399600	29.2	Translation elongation factor EFTs/EF1B domain containing protein.
FIE1	Os08g0137250	27.3	RNA.regulation of transcription.Polycomb Group (PcG)
FIE2	Os08g0137100	27.3	RNA.regulation of transcription.Polycomb Group (PcG)
GCN5	Os10g0415900	27.3	RNA.regulation of transcription.Histone acetyltransferases
GI	Os01g0182600	33.9	development.unspecified
HACL1_ORYSJ	Os02g0137500	27.3	RNA.regulation of transcription.Histone acetyltransferases
HACL3_ORYSJ	Os01g0246100	27.3	RNA.regulation of transcription.Histone acetyltransferases
HDAC1	Os06g0583400	27.3	RNA.regulation of transcription.HDA
HDAC2	Os02g0215200	27.3	RNA.regulation of transcription.HDA
HDAC3	Os02g0214900	27.3	RNA.regulation of transcription.HDA
LOL1	Os07g0472200	35.2	Unknown
OsMIF1	Os11g0128300	27.3	RNA.regulation of transcription.zf-HD
OsMIF2	Os12g0124500	27.3	RNA.regulation of transcription.zf-HD
MPK1	Os06g0154500	29.4	protein.postranslational modification
MPK10	Os01g0629900	30.6	signalling.MAP kinases
MPK11	Os06g0367900	30.6	signalling.MAP kinases
MPK12	Os06g0708000	30.6	signalling.MAP kinases
MPK13	Os02g0135200	30.6	signalling.MAP kinases
MPK14	Os05g0143500	30.6	signalling.MAP kinases
MPK15	Os11g0271100	30.6	signalling.MAP kinases
MPK16	Os01g0643800	30.6	signalling.MAP kinases
MPK17	Os05g0576800	30.6	signalling.MAP kinases
MPK2	Os08g0157000	30.6	signalling.MAP kinases
MPK3	Os02g0148100	30.6	signalling.MAP kinases
MPK4	Os06g0699400	30.6	signalling.MAP kinases
MPK5	Os03g0285800	29.4	protein.postranslational modification
MPK6	Os10g0533600	29.4	protein.postranslational modification
MPK7	Os05g0566400	30.6	signalling.MAP kinases
MPK8	Os01g0665200	30.6	signalling.MAP kinases
MPK9	Os05g0582400	30.6	signalling.MAP kinases
MYB30	Os02g0624300	27.3	RNA.regulation of transcription.MYB domain transcription factor family
MYB4	Os04g0517100	27.3	RNA.regulation of transcription.MYB domain transcription factor family
MYBAS1	Os11g0700500	27.3	RNA.regulation of transcription.MYB domain transcription factor family
OJ1127_E01.106	Os07g0583300	27.3	RNA.regulation of transcription.unclassified
OJ1163_G08.18	Os08g0126700	27.3	RNA.regulation of transcription.unclassified
OJ1365_D05.1	Os03g0743400	28.1	DNA.synthesis/chromatin structure.histone
OJ1607A12.10	Os03g0162200	28.1	DNA.synthesis/chromatin structure.histone
OsENOD93b	Os02g0227200	35.2	Unknown
OsJ_31536	Os10g0418000	28.1	DNA.synthesis/chromatin structure.histone
P0018H04.4	Os06g0704800	27.3	RNA.regulation of transcription.Histone acetyltransferases
P0497A05.15	Os01g0908200	29.5	protein.degradation.ubiquitin.E3.BTB/POZ Cullin3.BTB/POZ
PRMT1	Os09g0359800	26.6	misc.O-methyl transferases
PRMT10	Os06g0142800	26.6	misc.O-methyl transferases
PRMT3	Os07g0640000	26.6	misc.O-methyl transferases
PRMT6.1	Os04g0677066	26.6	misc.O-methyl transferases
PRMT6.2	Os10g0489100	26.6	misc.O-methyl transferases
PRMT7	Os06g0105500	26.6	misc.O-methyl transferases
Q0D7X1_ORYSJ	Os07g0202900	29.2	protein.synthesis.ribosomal protein.prokaryotic.mitochondrion.30S subunit.S29
Q0DBX9_ORYSJ	Os06g0509100	30.6	signalling.MAP kinases
Q0DHK1_ORYSJ	Os05g0460700	29.2	protein.synthesis.ribosomal protein.prokaryotic.unknown organellar.50S subunit.L17
Q0DHP9_ORYSJ	Os05g0452600	29.2	not assigned.unknown
Q0DY89_ORYSJ	Os02g0708600	27.3	RNA.regulation of transcription.SET-domain transcriptional regulator family
Q0DY90_ORYSJ	Os02g0708500	27.3	RNA.regulation of transcription.C2H2 zinc finger family
Q0J0I9_ORYSJ	Os09g0498100	29.2	protein.synthesis.ribosomal protein.prokaryotic.unknown organellar.30S subunit.S16
Q0JAI2_ORYSJ	Os04g0598200	29.2	protein.synthesis.ribosomal protein.eukaryotic.60S subunit.L12
Q0JAY9_ORYSJ	Os04g0566800	31.1	cell.organisation
Q0JBZ2_ORYSJ	Os04g0501700	31.1	cell.organisation
Q0JBZ7_ORYSJ	Os04g0501000	29.2	protein.synthesis.ribosomal protein.eukaryotic.60S subunit.L23A
Q0JD63_ORYSJ	Os04g0429400	27.3	RNA.regulation of transcription.bHLH,Basic Helix-Loop-Helix family
Q0JHK4_ORYSJ	Os01g0858500	27.2	RNA.transcription
Q10MT2_ORYSJ	Os03g0296400	29.2	protein.synthesis.initiation
Q10P29_ORYSJ	Os03g0249200	29.2	protein.synthesis.release
Q10QU9_ORYSJ	Os03g0182600	29.2	protein.synthesis.ribosomal protein.eukaryotic.40S subunit.SA
Q10SM5_ORYSJ	Os03g0117300	10.7	cell wall.modification
Q2QN41_ORYSJ	Os12g0580300	27.2	RNA.transcription
Q2QNF3_ORYSJ	Os12g0567700	29.2	protein.synthesis.ribosomal protein.eukaryotic.60S subunit.L8
Q2R9B1_ORYSJ	Os11g0200000	27.3	RNA.regulation of transcription.HDA
Q337X1_ORYSJ	Os10g0432300	27.2	RNA.transcription
OsICE2	Os01g0928000	27.3	RNA.regulation of transcription.bHLH,Basic Helix-Loop-Helix family
Q5JLW2_ORYSJ	Os01g0893400	29.5	protein.degradation.ubiquitin.E3.BTB/POZ Cullin3.BTB/POZ
Q5KQG3_ORYSJ	Os05g0597000	27.3	RNA.regulation of transcription.bHLH,Basic Helix-Loop-Helix family
Q5N810_ORYSJ	Os01g0914400	35.2	Unknown
Q5N9V4_ORYSJ	Os01g0839300	29.2	protein.synthesis.ribosomal protein.prokaryotic.unknown organellar.50S subunit.L17
Q5NBF4_ORYSJ	Os01g0271500	29.5	protein.degradation.ubiquitin.E1
Q5VPH3_ORYSJ	Os06g0137600	27.1	RNA.processing
Q5Z7N2_ORYSJ	Os06g0728500	35.2	Unknown
Q5ZBP8_ORYSJ	Os01g0587900	26.1	misc.myrosinases-lectin-jacalin
Q5ZDX5_ORYSJ	Os01g0614900	29.5	protein.degradation.autophagy
Q60F24_ORYSJ	Os05g0154500	31.1	cell.organisation
Q65XC5_ORYSJ	Os05g0528900	29.2	protein.synthesis.ribosomal protein.prokaryotic.unknown organellar.50S subunit.L9
Q67V00_ORYSJ	Os09g0452700	29.5	protein.degradation.ubiquitin.ubiquitin
Q688Q7_ORYSJ	Os05g0129300	27.3	RNA.regulation of transcription.bZIP transcription factor family
Q6H4U2_ORYSJ	Os09g0267500	27.1	RNA.processing
Q6H8H3_ORYSJ	Os02g0652600	29.2	protein.synthesis.ribosomal protein.prokaryotic.chloroplast.50S subunit.L19
Q6K3D4_ORYSJ	Os02g0281000	29.4	protein.postranslational modification
Q6KA00_ORYSJ	Os02g0822600	29.2	protein.synthesis.ribosomal protein.prokaryotic.chloroplast.50S subunit.L9
Q6L4M7_ORYSJ	Os05g0360900	26.1	misc.invertase/pectin methylesterase inhibitor family protein
Q6YTY2_ORYSJ	Os07g0608500	29.2	protein.synthesis.ribosomal protein.eukaryotic.40S subunit.S3
Q6YU95_ORYSJ	Os02g0101100	27.3	RNA.regulation of transcription.putative transcription regulator
Q6Z6D2_ORYSJ	Os02g0205000	29.2	protein.synthesis.ribosomal protein.prokaryotic.chloroplast.50S subunit.L19
Q6Z8E0_ORYSJ	Os02g0699600	29.2	protein.synthesis.ribosomal protein.eukaryotic.60S subunit.L12
Q6ZB59_ORYSJ	Os08g0344100	27.3	RNA.regulation of transcription.HDA
Q75G91_ORYSJ	Os03g0577000	29.2	protein.synthesis.ribosomal protein.eukaryotic.40S subunit.S3
Q75GR6_ORYSJ	Os03g0815400	29.2	protein.synthesis.ribosomal protein.prokaryotic.chloroplast.50S subunit.L17
Q7XAM9_ORYSJ	Os07g0658200	29.2	protein.synthesis.ribosomal protein.prokaryotic.chloroplast.30S subunit.S9
Q7XUC9_ORYSJ	Os03g0119900	28.1	DNA.synthesis/chromatin structure.histone
Q7XUP5_ORYSJ	Os04g0482300	29.5	protein.degradation.ubiquitin.E3.BTB/POZ Cullin3.BTB/POZ
Q7XZX4_ORYSJ	Os12g0508300	29.2	protein.synthesis.ribosomal protein.eukaryotic.40S subunit.S29
Q7XZX4_ORYSJ	Os03g0773150	29.2	protein.synthesis.ribosomal protein.eukaryotic.40S subunit.S29
Q84NQ3_ORYSJ	Os07g0692800	29.2	protein.synthesis.initiation
OsMYB24	Os01g0977300	27.3	RNA.regulation of transcription.MYB domain transcription factor family
Q84SZ4_ORYSJ	Os03g0802300	30.1	signalling.light
Q84Z89_ORYSJ	Os08g0517900	29.2	protein.synthesis.ribosomal protein.prokaryotic.unknown organellar.30S subunit.S16
Q850Z0_ORYSJ	Os03g0830600	26.1	misc.invertase/pectin methylesterase inhibitor family protein
Q850Z1_ORYSJ	Os03g0830800	26.1	misc.invertase/pectin methylesterase inhibitor family protein
Q851P5_ORYSJ	Os03g0798600	29.2	protein.synthesis.ribosomal protein.eukaryotic.40S subunit.S15
Q8H3I3_ORYSJ	Os07g0616600	29.2	protein.synthesis.ribosomal protein.eukaryotic.40S subunit.SA
OsGZF1	Os07g0668600	27.3	RNA.regulation of transcription.C3H zinc finger family
Q8LQA1_ORYSJ	Os01g0311700	26.1	misc.invertase/pectin methylesterase inhibitor family protein
OsGATA8	Os01g0343300	27.3	RNA.regulation of transcription.GATA
Q8RZU9_ORYSJ	Os01g0918200	29.5	protein.degradation.ubiquitin.ubiquitin
Q94CM9_ORYSJ	Os01g0348700	29.2	protein.synthesis.ribosomal protein.eukaryotic.60S subunit.L23A
Q94D35_ORYSJ	Os01g0586400	27.3	RNA.regulation of transcription.HDA
Q9AV82_ORYSJ	Os10g0466200	29.2	protein.synthesis.ribosomal protein.prokaryotic.chloroplast.50S subunit.L11
Q9LIT4_ORYSJ	Os01g0251100	29.2	protein.synthesis.ribosomal protein.prokaryotic.chloroplast.50S subunit.L3
Q9LWD2_ORYSJ	Os01g0220300	29.2	protein.synthesis.ribosomal protein.prokaryotic.unknown organellar.30S subunit.S6
RISBZ1	Os07g0182000	27.3	RNA.regulation of transcription.bZIP transcription factor family
RPL2	NC_011033.1	29.2	30S ribosomal protein S2, chloroplastic
RPL27	Os01g0924000	29.2	Large ribosomal subunit protein bL27c
rpl2-A	NC_001320.1	29.2	Large ribosomal subunit protein uL2cz/uL2cy
RPL3	Os12g0167900	29.2	protein.synthesis.ribosomal protein.eukaryotic.60S subunit.L3
RPL3B	Os11g0168200	29.2	protein.synthesis.ribosomal protein.eukaryotic.60S subunit.L3
rps14	NC_031333.1	29.2	Small ribosomal subunit protein uS14c
rps14	NC_001320.1	29.2	Small ribosomal subunit protein uS14c
RPS15	Os07g0184300	29.2	protein.synthesis.ribosomal protein.eukaryotic.40S subunit.S15
rps16	NC_001320.1	29.2	Small ribosomal subunit protein bS16c
rps2	NC_001320.1	29.2	Small ribosomal subunit protein uS2c
rps9	Os03g0769100	29.2	protein.synthesis.ribosomal protein.prokaryotic.chloroplast.30S subunit.S9
OsS1Fa1	Os04g0408900	27.3	RNA.regulation of transcription.S1FA
OsS1Fa2	Os04g0408700	27.3	RNA.regulation of transcription.S1FA
SE14	Os03g0151300	27.3	RNA.regulation of transcription.JUMONJI family
SIZ1	Os05g0125000	27.3	RNA.regulation of transcription.putative transcription regulator
TBP2-2	Os03g0657000	27.2	RNA.transcription
TUBG2	Os05g0156600	31.1	cell.organisation
Ub-CEP52-1	Os03g0234200	29.5	protein.degradation.ubiquitin.ubiquitin
Ub-CEP52-2	Os09g0568400	29.2	not assigned.unknown

## Sheet: Table S5
Supplementary Table 5 Cis-regulatory elements in the 2,000 bp region upstream of the translation start codon of selected TF genes in rice identified through genome-wide frequency comparison.
Gene	Cis-element	Average count (whole genome)	TF count	log2FC	p_value
OsGATA8	-300ELEMENT	1.4907	4	1.42401	0.0150156
OsGATA8	OPAQUE2ZMB32	1.71722	3	0.804887	0.341609
OsGATA8	-300CORE	1.37103	2	0.544744	0.499615
OsGATA8	PROLAMINBOXOSGLUB1	1.41002	2	0.504283	0.523065
OsGATA8	TATAPVTRNALEU	1.77094	2	0.175481	0.889859
OsGATA8	AUXRETGA2GMGH3	1.78649	2	0.162873	0.894806
OsGATA8	ABRETAEM	1.79419	2	0.156664	0.892989
OsGATA8	BOXIIPCCHS	1.82643	2	0.130975	0.919352
OsGATA8	UPRE2AT	1.82832	2	0.129481	0.909963
OsGATA8	ACGTABREMOTIFA2OSEM	1.93934	2	0.044435	0.973951
OsGATA8	ABREATCONSENSUS	2.00322	2	-0.00232193	0.998606
OsGATA8	HSRENTHSR203J	2.20069	2	-0.137958	0.924087
OsGATA8	ABRE3OSRAB16	1.69409	1	-0.760515	0.618866
OsGATA8	PALINDROMICCBOXGM	2.4707	2	-0.304922	0.710771
OsGATA8	CARGATCONSENSUS	2.56038	2	-0.356357	0.721019
OsGATA8	AUXRETGA1GMGH3	1.21221	1	-0.277644	0.763475
OsGATA8	GGTCCCATGMSAUR	1.21674	1	-0.283021	0.749606
OsGATA8	ATHB6COREAT	1.21975	1	-0.286581	0.734701
OsGATA8	EMHVCHORD	1.25771	1	-0.330797	0.722255
OsGATA8	SURE1STPAT21	1.27251	1	-0.34768	0.734368
OsGATA8	ANAERO5CONSENSUS	1.28867	1	-0.365886	0.707105
OsGATA8	LBOXLERBCS	1.29338	1	-0.371145	0.697963
OsGATA8	LS7ATPR1	1.295	1	-0.372952	0.748574
OsGATA8	ARECOREZMGAPC4	1.29868	1	-0.377047	0.701057
OsGATA8	BOX2PSGS2	1.29935	1	-0.377792	0.689581
OsGATA8	OBP1ATGST6	1.30492	1	-0.383967	0.697675
OsGATA8	SORLIP4AT	1.32092	1	-0.401545	0.689215
OsGATA8	DE1PSPRA2	1.32969	1	-0.411085	0.716469
OsGATA8	ELRENTCHN50	1.33728	1	-0.419303	0.681355
OsGATA8	AMYBOX1	1.34034	1	-0.422598	0.683577
OsGATA8	GARE1OSREP1	1.34034	1	-0.422598	0.683577
OsGATA8	LEAFYATAG	1.3525	1	-0.435632	0.695025
OsGATA8	AUXREPSIAA4	1.38998	1	-0.475066	0.646843
OsGATA8	AAGACGTAGATACL12	1.40946	1	-0.49514	0.752124
OsGATA8	RGATAOS	1.41192	1	-0.497662	0.675026
OsGATA8	CAATBOX2	1.41277	1	-0.498527	0.677102
OsGATA8	RBCSGBOXPS	1.43344	1	-0.519478	0.666353
OsGATA8	ANAERO3CONSENSUS	1.4398	1	-0.525869	0.661213
OsGATA8	SORLREP4AT	1.44082	1	-0.52689	0.653349
OsGATA8	GLUTAACAOS	1.44427	1	-0.530339	0.659491
OsGATA8	AMYBOX2	1.44991	1	-0.535962	0.651531
OsGATA8	LRENPCABE	1.45465	1	-0.540672	0.672412
OsGATA8	NONAMERMOTIFTAH3H4	1.45769	1	-0.543681	0.659089
OsGATA8	HEXAT	1.47147	1	-0.557262	0.675273
OsGATA8	UPRMOTIFIAT	1.47147	1	-0.557262	0.675273
OsGATA8	TL1ATSAR	1.47726	1	-0.562927	0.666133
OsGATA8	LS5ATPR1	1.48223	1	-0.567772	0.642549
OsGATA8	5256BOXLELAT5256	1.48664	1	-0.572056	0.655506
OsGATA8	B2GMAUX28	1.58339	1	-0.663021	0.615634
OsGATA8	ABREBZMRAB28	1.58355	1	-0.663164	0.622072
OsGATA8	RBCSCONSENSUS	1.58426	1	-0.663812	0.615611
OsGATA8	WBBOXPCWRKY1	1.58959	1	-0.668657	0.625424
OsGATA8	GBOXPC	1.59415	1	-0.672785	0.632438
OsGATA8	SITEIIBOSPCNA	1.60605	1	-0.68352	0.641544
OsGATA8	RSEPVGRP1	1.63127	1	-0.705994	0.628007
OsGATA8	SP8BFIBSP8BIB	1.63129	1	-0.706009	0.624912
OsGATA8	MYBGAHV	1.64543	1	-0.718467	0.59598
OsGATA8	ABREATRD22	1.68516	1	-0.752885	0.620644
OsGATA8	LECPLEACS2	1.69412	1	-0.760538	0.615504
OsGATA8	EMBP1TAEM	1.69999	1	-0.76553	0.603835
OsGATA8	TCA1MOTIF	1.72899	1	-0.789926	0.693265
OsGATA8	ABREBNNAPA	1.764	1	-0.818847	0.636952
OsGATA8	ARE1	1.91984	1	-0.940987	0.588308
OsGATA8	D2GMAUX28	7.76505	6	-0.372033	0.926606
OsGATA8	IRO2OS	2.00994	1	-1.00716	0.567027
OsGATA8	SEF1MOTIF	2.18678	1	-1.12881	0.555837
OsGATA8	GBOXLERBCS	2.26055	1	-1.17667	0.543802
OsGATA8	ABAREG2	1.21212	0	-1.14543	0.96778
OsGATA8	MARTBOX	4.53495	2	-1.18109	0.616561
OsGATA8	ABADESI2	2.46438	0	-1.7926	0.844049
OsGATA8	OCTAMOTIF2	1.5982	0	-1.37751	0.879318
OsGATA8	AT1BOX	3.24245	1	-1.69708	0.549547
OsGATA8	ACGTROOT1	3.43577	0	-2.14919	0.881653
OsGATA8	CTRMCAMV35S	4.12901	1	-2.0458	0.547791
OsGATA8	MNF1ZMPPC1	1.18507	0	-1.12768	0.972014
OsGATA8	WINPSTPIIIK	1.2262	0	-1.15459	0.965059
OsGATA8	AGMOTIFNTMYB2	1.2676	0	-1.18117	0.956598
OsGATA8	CELLCYCLESC	1.27234	0	-1.18418	0.951692
OsGATA8	SV40COREENHAN	1.27716	0	-1.18724	0.951881
OsGATA8	BP5OSWX	1.2778	0	-1.18764	0.957973
OsGATA8	RNFG1OS	1.28225	0	-1.19045	0.957243
OsGATA8	INTRONUPPER	1.28889	0	-1.19465	0.95306
OsGATA8	SBOXATRBCS	1.29082	0	-1.19586	0.952768
OsGATA8	LREBOXIPCCHS1	1.29209	0	-1.19666	0.940342
OsGATA8	DR5GMGH3	1.29347	0	-1.19753	0.952115
OsGATA8	SORLREP5AT	1.29587	0	-1.19904	0.95622
OsGATA8	EVENINGAT	1.30131	0	-1.20245	0.930914
OsGATA8	S1FSORPL21	1.30329	0	-1.2037	0.945542
OsGATA8	BBOXSITE1STPAT	1.30453	0	-1.20447	0.94809
OsGATA8	-300MOTIFZMZEIN	1.30816	0	-1.20674	0.945659
OsGATA8	QARBNEXTA	1.31135	0	-1.20874	0.931554
OsGATA8	D4GMAUX28	1.31608	0	-1.21169	0.945166
OsGATA8	TATCCACHVAL21	1.31637	0	-1.21186	0.930021
OsGATA8	ABASEED1	1.31663	0	-1.21203	0.948521
OsGATA8	ANAERO4CONSENSUS	1.31956	0	-1.21385	0.933818
OsGATA8	SORLIP3AT	1.32049	0	-1.21443	0.939442
OsGATA8	AMMORESIIUDCRNIA1	1.32228	0	-1.21554	0.93934
OsGATA8	GCN4OSGLUB1	1.33223	0	-1.22171	0.932777
OsGATA8	DRE1COREZMRAB17	1.33641	0	-1.2243	0.924526
OsGATA8	PR2GCNT	1.33718	0	-1.22477	0.94364
OsGATA8	ZDNAFORMINGATCAB1	1.34596	0	-1.23018	0.894855
OsGATA8	EREGCC	1.3476	0	-1.23119	0.930671
OsGATA8	MSACRCYM	1.35068	0	-1.23308	0.947066
OsGATA8	UPRE1AT	1.35239	0	-1.23413	0.936996
OsGATA8	POLLEN2LELAT52	1.35881	0	-1.23806	0.941669
OsGATA8	TRANSTART	1.35943	0	-1.23844	0.933068
OsGATA8	CMSRE1IBSPOA	1.36365	0	-1.24102	0.925959
OsGATA8	GAREAT	1.3661	0	-1.24251	0.935268
OsGATA8	ABREMOTIFIOSRAB16B	1.36961	0	-1.24465	0.934549
OsGATA8	TDBA12NTCHN50	1.37579	0	-1.24841	0.934247
OsGATA8	ABRE3HVA22	1.38397	0	-1.25336	0.923975
OsGATA8	IBOXCORENT	1.39046	0	-1.25729	0.917351
OsGATA8	WUSATAg	1.39853	0	-1.26215	0.936038
OsGATA8	MRNA3ENDTAH3	1.40434	0	-1.26564	0.925655
OsGATA8	O2F3BE2S1	1.40509	0	-1.26609	0.938528
OsGATA8	L1DCPAL1	1.40556	0	-1.26637	0.92646
OsGATA8	TATABOX1	1.40619	0	-1.26675	0.919683
OsGATA8	MYB1LEPR	1.42053	0	-1.27532	0.929866
OsGATA8	ACGTOSGLUB1	1.42133	0	-1.2758	0.923681
OsGATA8	VSF1PVGRP18	1.4254	0	-1.27822	0.93378
OsGATA8	SITEIOSPCNA	1.42834	0	-1.27997	0.916059
OsGATA8	S2FSORPL21	1.43292	0	-1.28269	0.916939
OsGATA8	TGTCACACMCUCUMISIN	1.43411	0	-1.2834	0.921561
OsGATA8	RYREPEATLEGUMINBOX	1.43847	0	-1.28598	0.927664
OsGATA8	SPHCOREZMC1	1.44138	0	-1.2877	0.932899
OsGATA8	SORLIP5AT	1.44598	0	-1.29041	0.913164
OsGATA8	NONAMERATH4	1.44679	0	-1.29089	0.933415
OsGATA8	SPHZMC1	1.44842	0	-1.29185	0.933368
OsGATA8	RBCSBOX3PS	1.4769	0	-1.30853	0.923715
OsGATA8	GMHDLGMVSPB	1.48055	0	-1.31066	0.910857
OsGATA8	MREATCHS	1.48656	0	-1.31415	0.927981
OsGATA8	ABREDISTBBNNAPA	1.49089	0	-1.31666	0.911885
OsGATA8	NAPINMOTIFBN	1.51322	0	-1.32953	0.892826
OsGATA8	5659BOXLELAT5659	1.5244	0	-1.33594	0.917349
OsGATA8	GCAACREPEATZMZEIN	1.52528	0	-1.33645	0.903712
OsGATA8	L4DCPAL1	1.53141	0	-1.33994	0.913971
OsGATA8	ABRECE3HVA1	1.54612	0	-1.3483	0.909771
OsGATA8	CCTCGTGTCTCGMGH3	1.55784	0	-1.35493	0.910158
OsGATA8	TELOBOXATEEF1AA1	1.56187	0	-1.3572	0.861628
OsGATA8	AGCBOXNPGLB	1.56811	0	-1.36071	0.908415
OsGATA8	L1BOXATPDF1	1.57007	0	-1.36181	0.918459
OsGATA8	LREBOXIIPCCHS1	1.57514	0	-1.36465	0.899917
OsGATA8	ABREA2HVA1	1.58694	0	-1.37125	0.909624
OsGATA8	PYRIMIDINEBOXHVEPB1	1.58988	0	-1.37289	0.894791
OsGATA8	HY5AT	1.59292	0	-1.37458	0.893911
OsGATA8	AACACOREOSGLUB1	1.61221	0	-1.38527	0.90675
OsGATA8	OPAQUE2ZM22Z	1.61253	0	-1.38545	0.898118
OsGATA8	SEF4MOTIFGM7S	1.627	0	-1.39342	0.900509
OsGATA8	GT1MOTIFPSRBCS	1.62905	0	-1.39454	0.905181
OsGATA8	PREMOTIFNPCABE	1.6317	0	-1.396	0.912433
OsGATA8	MYBPLANT	1.66911	0	-1.41636	0.908304
OsGATA8	ABRERATCAL	1.69389	0	-1.42969	0.896269
OsGATA8	SITEIIAOSPCNA	1.69391	0	-1.4297	0.918911
OsGATA8	PALBOXLPC	1.74156	0	-1.455	0.888848
OsGATA8	ABREOSRAB21	1.74463	0	-1.45661	0.885366
OsGATA8	O2F1BE2S1	1.74603	0	-1.45735	0.878895
OsGATA8	CCA1ATLHCB1	1.75284	0	-1.46092	0.856481
OsGATA8	O2F2BE2S1	1.75416	0	-1.46161	0.887349
OsGATA8	SORLREP3AT	1.75909	0	-1.46419	0.752624
OsGATA8	GLMHVCHORD	1.77073	0	-1.47027	0.899407
OsGATA8	ABRE2HVA1	1.82606	0	-1.49879	0.870516
OsGATA8	MARABOX1	1.94277	0	-1.55717	0.879949
OsGATA8	E2FAT	1.94294	0	-1.55726	0.87184
OsGATA8	GCBP2ZMGAPC4	1.97387	0	-1.57234	0.871608
OsGATA8	GBOXSORBCS1	1.99195	0	-1.58108	0.880543
OsGATA8	GBOX10NT	2.04662	0	-1.60721	0.874778
OsGATA8	UP1ATMSD	2.09108	0	-1.62811	0.865313
OsGATA8	ERELEE4	2.11608	0	-1.63973	0.759466
OsGATA8	ABRECE3ZMRAB28	2.16107	0	-1.66041	0.873503
OsGATA8	MARARS	2.18971	0	-1.67342	0.859105
OsGATA8	ABREAZMRAB28	2.28836	0	-1.71737	0.865025
OsGATA8	ANAERO1CONSENSUS	2.29784	0	-1.72152	0.871447
OsGATA8	CPRFPCCHS	2.31095	0	-1.72725	0.866143
OsGATA8	RYREPEATGMGY2	2.32023	0	-1.73128	0.860055
OsGATA8	HSELIKENTGLN2	2.40088	0	-1.76591	0.970107
OsGATA8	RE1ASPHYA3	2.48186	0	-1.79986	0.840748
OsGATA8	ATHB1ATCONSENSUS	2.48916	0	-1.80288	0.944599
OsGATA8	ATHB2ATCONSENSUS	2.48916	0	-1.80288	0.944599
OsGATA8	ATHB5ATCORE	2.48916	0	-1.80288	0.944599
OsGATA8	GRAZMRAB17	2.49982	0	-1.80728	0.852398
OsGATA8	P1BS	2.55184	0	-1.82857	0.950471
OsGATA8	GRAZMRAB28	2.74674	0	-1.90564	0.839516
OsGATA8	ACIIPVPAL2	2.81281	0	-1.93086	0.76352
OsGATA8	ABREZMRAB28	2.83162	0	-1.93795	0.922768
OsGATA8	RYREPEATVFLEB4	2.92587	0	-1.97301	0.917356
OsMIF1	MARTBOX	4.53495	6	0.338785	0.386141
OsMIF1	RGATAOS	1.41192	2	0.314778	0.274736
OsMIF1	SORLREP4AT	1.44082	2	0.297596	0.28444
OsMIF1	RBCSBOX3PS	1.4769	2	0.276429	0.306191
OsMIF1	MREATCHS	1.48656	2	0.270811	0.306926
OsMIF1	SITEIIBOSPCNA	1.60605	2	0.203096	0.381094
OsMIF1	GT1MOTIFPSRBCS	1.62905	2	0.190421	0.382594
OsMIF1	MYBPLANT	1.66911	2	0.168605	0.395989
OsMIF1	SEF1MOTIF	2.18678	2	-0.0871365	0.536931
OsMIF1	EMHVCHORD	1.25771	1	-0.174859	0.638873
OsMIF1	SURE1STPAT21	1.27251	1	-0.184288	0.632816
OsMIF1	BP5OSWX	1.2778	1	-0.187644	0.646393
OsMIF1	SORLREP5AT	1.29587	1	-0.19904	0.651754
OsMIF1	BOX2PSGS2	1.29935	1	-0.201227	0.655209
OsMIF1	BBOXSITE1STPAT	1.30453	1	-0.204471	0.647921
OsMIF1	TATCCACHVAL21	1.31637	1	-0.211865	0.638601
OsMIF1	SORLIP3AT	1.32049	1	-0.214428	0.646622
OsMIF1	AMYBOX1	1.34034	1	-0.226717	0.658212
OsMIF1	GARE1OSREP1	1.34034	1	-0.226717	0.658212
OsMIF1	EREGCC	1.3476	1	-0.231187	0.648754
OsMIF1	POLLEN2LELAT52	1.35881	1	-0.238058	0.660671
OsMIF1	TRANSTART	1.35943	1	-0.238441	0.654075
OsMIF1	GAREAT	1.3661	1	-0.242508	0.657749
OsMIF1	-300CORE	1.37103	1	-0.245512	0.654771
OsMIF1	TDBA12NTCHN50	1.37579	1	-0.248407	0.659813
OsMIF1	O2F3BE2S1	1.40509	1	-0.266093	0.671738
OsMIF1	MYB1LEPR	1.42053	1	-0.275325	0.668798
OsMIF1	RBCSGBOXPS	1.43344	1	-0.282995	0.666824
OsMIF1	TGTCACACMCUCUMISIN	1.43411	1	-0.283395	0.665865
OsMIF1	RYREPEATLEGUMINBOX	1.43847	1	-0.285978	0.671699
OsMIF1	SPHCOREZMC1	1.44138	1	-0.287699	0.676754
OsMIF1	SPHZMC1	1.44842	1	-0.291848	0.678965
OsMIF1	NONAMERMOTIFTAH3H4	1.45769	1	-0.297301	0.670455
OsMIF1	5256BOXLELAT5256	1.48664	1	-0.314198	0.672247
OsMIF1	-300ELEMENT	1.4907	1	-0.316549	0.682813
OsMIF1	L4DCPAL1	1.53141	1	-0.339941	0.682207
OsMIF1	AGCBOXNPGLB	1.56811	1	-0.360708	0.685178
OsMIF1	RBCSCONSENSUS	1.58426	1	-0.369753	0.692194
OsMIF1	SEF4MOTIFGM7S	1.627	1	-0.393418	0.689698
OsMIF1	SP8BFIBSP8BIB	1.63129	1	-0.395768	0.687544
OsMIF1	PREMOTIFNPCABE	1.6317	1	-0.395997	0.700182
OsMIF1	OPAQUE2ZMB32	1.71722	1	-0.442132	0.702537
OsMIF1	AT1BOX	3.24245	2	-0.499935	0.629893
OsMIF1	MARABOX1	1.94277	1	-0.557174	0.715682
OsMIF1	ERELEE4	2.11608	1	-0.639733	0.644912
OsMIF1	MARARS	2.18971	1	-0.673424	0.720651
OsMIF1	ANAERO1CONSENSUS	2.29784	1	-0.721522	0.738937
OsMIF1	GRAZMRAB17	2.49982	1	-0.807283	0.735009
OsMIF1	GRAZMRAB28	2.74674	1	-0.905636	0.736027
OsMIF1	MNF1ZMPPC1	1.18507	0	-1.12768	0.972014
OsMIF1	ABAREG2	1.21212	0	-1.14543	0.96778
OsMIF1	AUXRETGA1GMGH3	1.21221	0	-1.14549	0.957186
OsMIF1	GGTCCCATGMSAUR	1.21674	0	-1.14844	0.963409
OsMIF1	ATHB6COREAT	1.21975	0	-1.15039	0.970015
OsMIF1	WINPSTPIIIK	1.2262	0	-1.15459	0.965059
OsMIF1	AGMOTIFNTMYB2	1.2676	0	-1.18117	0.956598
OsMIF1	CELLCYCLESC	1.27234	0	-1.18418	0.951692
OsMIF1	SV40COREENHAN	1.27716	0	-1.18724	0.951881
OsMIF1	RNFG1OS	1.28225	0	-1.19045	0.957243
OsMIF1	ANAERO5CONSENSUS	1.28867	0	-1.19451	0.953266
OsMIF1	INTRONUPPER	1.28889	0	-1.19465	0.95306
OsMIF1	SBOXATRBCS	1.29082	0	-1.19586	0.952768
OsMIF1	LREBOXIPCCHS1	1.29209	0	-1.19666	0.940342
OsMIF1	LBOXLERBCS	1.29338	0	-1.19747	0.956444
OsMIF1	DR5GMGH3	1.29347	0	-1.19753	0.952115
OsMIF1	LS7ATPR1	1.295	0	-1.19849	0.92029
OsMIF1	ARECOREZMGAPC4	1.29868	0	-1.20081	0.95246
OsMIF1	EVENINGAT	1.30131	0	-1.20245	0.930914
OsMIF1	S1FSORPL21	1.30329	0	-1.2037	0.945542
OsMIF1	OBP1ATGST6	1.30492	0	-1.20472	0.951785
OsMIF1	-300MOTIFZMZEIN	1.30816	0	-1.20674	0.945659
OsMIF1	QARBNEXTA	1.31135	0	-1.20874	0.931554
OsMIF1	D4GMAUX28	1.31608	0	-1.21169	0.945166
OsMIF1	ABASEED1	1.31663	0	-1.21203	0.948521
OsMIF1	ANAERO4CONSENSUS	1.31956	0	-1.21385	0.933818
OsMIF1	SORLIP4AT	1.32092	0	-1.2147	0.950127
OsMIF1	AMMORESIIUDCRNIA1	1.32228	0	-1.21554	0.93934
OsMIF1	DE1PSPRA2	1.32969	0	-1.22014	0.92851
OsMIF1	GCN4OSGLUB1	1.33223	0	-1.22171	0.932777
OsMIF1	DRE1COREZMRAB17	1.33641	0	-1.2243	0.924526
OsMIF1	PR2GCNT	1.33718	0	-1.22477	0.94364
OsMIF1	ELRENTCHN50	1.33728	0	-1.22483	0.948242
OsMIF1	ZDNAFORMINGATCAB1	1.34596	0	-1.23018	0.894855
OsMIF1	MSACRCYM	1.35068	0	-1.23308	0.947066
OsMIF1	UPRE1AT	1.35239	0	-1.23413	0.936996
OsMIF1	LEAFYATAG	1.3525	0	-1.2342	0.933738
OsMIF1	CMSRE1IBSPOA	1.36365	0	-1.24102	0.925959
OsMIF1	ABREMOTIFIOSRAB16B	1.36961	0	-1.24465	0.934549
OsMIF1	ABRE3HVA22	1.38397	0	-1.25336	0.923975
OsMIF1	AUXREPSIAA4	1.38998	0	-1.257	0.948761
OsMIF1	IBOXCORENT	1.39046	0	-1.25729	0.917351
OsMIF1	WUSATAg	1.39853	0	-1.26215	0.936038
OsMIF1	MRNA3ENDTAH3	1.40434	0	-1.26564	0.925655
OsMIF1	L1DCPAL1	1.40556	0	-1.26637	0.92646
OsMIF1	TATABOX1	1.40619	0	-1.26675	0.919683
OsMIF1	AAGACGTAGATACL12	1.40946	0	-1.26871	0.861526
OsMIF1	PROLAMINBOXOSGLUB1	1.41002	0	-1.26905	0.936531
OsMIF1	CAATBOX2	1.41277	0	-1.27069	0.92296
OsMIF1	ACGTOSGLUB1	1.42133	0	-1.2758	0.923681
OsMIF1	VSF1PVGRP18	1.4254	0	-1.27822	0.93378
OsMIF1	SITEIOSPCNA	1.42834	0	-1.27997	0.916059
OsMIF1	S2FSORPL21	1.43292	0	-1.28269	0.916939
OsMIF1	ANAERO3CONSENSUS	1.4398	0	-1.28676	0.924312
OsMIF1	GLUTAACAOS	1.44427	0	-1.2894	0.923985
OsMIF1	SORLIP5AT	1.44598	0	-1.29041	0.913164
OsMIF1	NONAMERATH4	1.44679	0	-1.29089	0.933415
OsMIF1	AMYBOX2	1.44991	0	-1.29273	0.927231
OsMIF1	LRENPCABE	1.45465	0	-1.29552	0.911952
OsMIF1	HEXAT	1.47147	0	-1.30537	0.904471
OsMIF1	UPRMOTIFIAT	1.47147	0	-1.30537	0.904471
OsMIF1	TL1ATSAR	1.47726	0	-1.30875	0.909143
OsMIF1	GMHDLGMVSPB	1.48055	0	-1.31066	0.910857
OsMIF1	LS5ATPR1	1.48223	0	-1.31164	0.923154
OsMIF1	ABREDISTBBNNAPA	1.49089	0	-1.31666	0.911885
OsMIF1	NAPINMOTIFBN	1.51322	0	-1.32953	0.892826
OsMIF1	5659BOXLELAT5659	1.5244	0	-1.33594	0.917349
OsMIF1	GCAACREPEATZMZEIN	1.52528	0	-1.33645	0.903712
OsMIF1	ABRECE3HVA1	1.54612	0	-1.3483	0.909771
OsMIF1	CCTCGTGTCTCGMGH3	1.55784	0	-1.35493	0.910158
OsMIF1	TELOBOXATEEF1AA1	1.56187	0	-1.3572	0.861628
OsMIF1	L1BOXATPDF1	1.57007	0	-1.36181	0.918459
OsMIF1	LREBOXIIPCCHS1	1.57514	0	-1.36465	0.899917
OsMIF1	B2GMAUX28	1.58339	0	-1.36927	0.913497
OsMIF1	ABREBZMRAB28	1.58355	0	-1.36936	0.909486
OsMIF1	ABREA2HVA1	1.58694	0	-1.37125	0.909624
OsMIF1	WBBOXPCWRKY1	1.58959	0	-1.37272	0.905941
OsMIF1	PYRIMIDINEBOXHVEPB1	1.58988	0	-1.37289	0.894791
OsMIF1	HY5AT	1.59292	0	-1.37458	0.893911
OsMIF1	GBOXPC	1.59415	0	-1.37526	0.900309
OsMIF1	OCTAMOTIF2	1.5982	0	-1.37751	0.879318
OsMIF1	AACACOREOSGLUB1	1.61221	0	-1.38527	0.90675
OsMIF1	OPAQUE2ZM22Z	1.61253	0	-1.38545	0.898118
OsMIF1	RSEPVGRP1	1.63127	0	-1.39576	0.894732
OsMIF1	MYBGAHV	1.64543	0	-1.4035	0.911755
OsMIF1	ABREATRD22	1.68516	0	-1.42501	0.888256
OsMIF1	ABRERATCAL	1.69389	0	-1.42969	0.896269
OsMIF1	SITEIIAOSPCNA	1.69391	0	-1.4297	0.918911
OsMIF1	ABRE3OSRAB16	1.69409	0	-1.4298	0.887656
OsMIF1	LECPLEACS2	1.69412	0	-1.42982	0.88986
OsMIF1	EMBP1TAEM	1.69999	0	-1.43296	0.896197
OsMIF1	TCA1MOTIF	1.72899	0	-1.44836	0.825233
OsMIF1	PALBOXLPC	1.74156	0	-1.455	0.888848
OsMIF1	ABREOSRAB21	1.74463	0	-1.45661	0.885366
OsMIF1	O2F1BE2S1	1.74603	0	-1.45735	0.878895
OsMIF1	CCA1ATLHCB1	1.75284	0	-1.46092	0.856481
OsMIF1	O2F2BE2S1	1.75416	0	-1.46161	0.887349
OsMIF1	SORLREP3AT	1.75909	0	-1.46419	0.752624
OsMIF1	ABREBNNAPA	1.764	0	-1.46676	0.862082
OsMIF1	GLMHVCHORD	1.77073	0	-1.47027	0.899407
OsMIF1	TATAPVTRNALEU	1.77094	0	-1.47038	0.857842
OsMIF1	AUXRETGA2GMGH3	1.78649	0	-1.47845	0.865714
OsMIF1	ABRETAEM	1.79419	0	-1.48243	0.879554
OsMIF1	ABRE2HVA1	1.82606	0	-1.49879	0.870516
OsMIF1	BOXIIPCCHS	1.82643	0	-1.49898	0.856655
OsMIF1	UPRE2AT	1.82832	0	-1.49995	0.885767
OsMIF1	ARE1	1.91984	0	-1.54589	0.870709
OsMIF1	D2GMAUX28	7.76505	2	-1.5468	0.618244
OsMIF1	ACGTABREMOTIFA2OSEM	1.93934	0	-1.55549	0.85174
OsMIF1	E2FAT	1.94294	0	-1.55726	0.87184
OsMIF1	GCBP2ZMGAPC4	1.97387	0	-1.57234	0.871608
OsMIF1	GBOXSORBCS1	1.99195	0	-1.58108	0.880543
OsMIF1	ABREATCONSENSUS	2.00322	0	-1.58651	0.861271
OsMIF1	IRO2OS	2.00994	0	-1.58974	0.872697
OsMIF1	GBOX10NT	2.04662	0	-1.60721	0.874778
OsMIF1	UP1ATMSD	2.09108	0	-1.62811	0.865313
OsMIF1	ABRECE3ZMRAB28	2.16107	0	-1.66041	0.873503
OsMIF1	HSRENTHSR203J	2.20069	0	-1.67838	0.851957
OsMIF1	GBOXLERBCS	2.26055	0	-1.70511	0.86185
OsMIF1	ABREAZMRAB28	2.28836	0	-1.71737	0.865025
OsMIF1	CPRFPCCHS	2.31095	0	-1.72725	0.866143
OsMIF1	RYREPEATGMGY2	2.32023	0	-1.73128	0.860055
OsMIF1	HSELIKENTGLN2	2.40088	0	-1.76591	0.970107
OsMIF1	ABADESI2	2.46438	0	-1.7926	0.844049
OsMIF1	PALINDROMICCBOXGM	2.4707	0	-1.79523	0.974198
OsMIF1	RE1ASPHYA3	2.48186	0	-1.79986	0.840748
OsMIF1	ATHB1ATCONSENSUS	2.48916	0	-1.80288	0.944599
OsMIF1	ATHB2ATCONSENSUS	2.48916	0	-1.80288	0.944599
OsMIF1	ATHB5ATCORE	2.48916	0	-1.80288	0.944599
OsMIF1	P1BS	2.55184	0	-1.82857	0.950471
OsMIF1	CARGATCONSENSUS	2.56038	0	-1.83203	0.948616
OsMIF1	ACIIPVPAL2	2.81281	0	-1.93086	0.76352
OsMIF1	ABREZMRAB28	2.83162	0	-1.93795	0.922768
OsMIF1	RYREPEATVFLEB4	2.92587	0	-1.97301	0.917356
OsMIF1	ACGTROOT1	3.43577	0	-2.14919	0.881653
OsMIF1	CTRMCAMV35S	4.12901	0	-2.35868	0.786161
OsMIF2	RYREPEATLEGUMINBOX	1.43847	2	0.298985	0.284546
OsMIF2	RBCSGBOXPS	1.43344	2	0.301968	0.286518
OsMIF2	MREATCHS	1.48656	2	0.270811	0.306926
OsMIF2	TL1ATSAR	1.47726	2	0.276215	0.31826
OsMIF2	RBCSCONSENSUS	1.58426	2	0.21521	0.360449
OsMIF2	PYRIMIDINEBOXHVEPB1	1.58988	2	0.212077	0.373321
OsMIF2	MARTBOX	4.53495	6	0.338785	0.386141
OsMIF2	MYBPLANT	1.66911	2	0.168605	0.395989
OsMIF2	AT1BOX	3.24245	3	-0.084897	0.525794
OsMIF2	SORLREP3AT	1.75909	1	-0.464193	0.615862
OsMIF2	D2GMAUX28	7.76505	2	-1.5468	0.618244
OsMIF2	GGTCCCATGMSAUR	1.21674	1	-0.14844	0.625197
OsMIF2	TATCCACHVAL21	1.31637	1	-0.211865	0.638601
OsMIF2	EMHVCHORD	1.25771	1	-0.174859	0.638873
OsMIF2	AGMOTIFNTMYB2	1.2676	1	-0.181166	0.641145
OsMIF2	ERELEE4	2.11608	1	-0.639733	0.644912
OsMIF2	S1FSORPL21	1.30329	1	-0.203695	0.645446
OsMIF2	INTRONUPPER	1.28889	1	-0.194647	0.646353
OsMIF2	BP5OSWX	1.2778	1	-0.187644	0.646393
OsMIF2	BBOXSITE1STPAT	1.30453	1	-0.204471	0.647921
OsMIF2	EREGCC	1.3476	1	-0.231187	0.648754
OsMIF2	D4GMAUX28	1.31608	1	-0.211685	0.649583
OsMIF2	SORLREP5AT	1.29587	1	-0.19904	0.651754
OsMIF2	TRANSTART	1.35943	1	-0.238441	0.654075
OsMIF2	-300CORE	1.37103	1	-0.245512	0.654771
OsMIF2	GAREAT	1.3661	1	-0.242508	0.657749
OsMIF2	TDBA12NTCHN50	1.37579	1	-0.248407	0.659813
OsMIF2	POLLEN2LELAT52	1.35881	1	-0.238058	0.660671
OsMIF2	RGATAOS	1.41192	1	-0.270184	0.662487
OsMIF2	TGTCACACMCUCUMISIN	1.43411	1	-0.283395	0.665865
OsMIF2	MYB1LEPR	1.42053	1	-0.275325	0.668798
OsMIF2	OCTAMOTIF2	1.5982	1	-0.377512	0.669495
OsMIF2	NONAMERMOTIFTAH3H4	1.45769	1	-0.297301	0.670455
OsMIF2	O2F3BE2S1	1.40509	1	-0.266093	0.671738
OsMIF2	5256BOXLELAT5256	1.48664	1	-0.314198	0.672247
OsMIF2	SORLREP4AT	1.44082	1	-0.287366	0.673326
OsMIF2	AUXREPSIAA4	1.38998	1	-0.256999	0.676578
OsMIF2	SPHCOREZMC1	1.44138	1	-0.287699	0.676754
OsMIF2	RBCSBOX3PS	1.4769	1	-0.308533	0.67793
OsMIF2	SPHZMC1	1.44842	1	-0.291848	0.678965
OsMIF2	SITEIIBOSPCNA	1.60605	1	-0.381867	0.679228
OsMIF2	L4DCPAL1	1.53141	1	-0.339941	0.682207
OsMIF2	-300ELEMENT	1.4907	1	-0.316549	0.682813
OsMIF2	AGCBOXNPGLB	1.56811	1	-0.360708	0.685178
OsMIF2	RSEPVGRP1	1.63127	1	-0.395758	0.685996
OsMIF2	SEF4MOTIFGM7S	1.627	1	-0.393418	0.689698
OsMIF2	GT1MOTIFPSRBCS	1.62905	1	-0.394542	0.693743
OsMIF2	MYBGAHV	1.64543	1	-0.403504	0.70201
OsMIF2	OPAQUE2ZMB32	1.71722	1	-0.442132	0.702537
OsMIF2	HSRENTHSR203J	2.20069	1	-0.678384	0.715686
OsMIF2	SEF1MOTIF	2.18678	1	-0.672099	0.722081
OsMIF2	GRAZMRAB17	2.49982	1	-0.807283	0.735009
OsMIF2	GRAZMRAB28	2.74674	1	-0.905636	0.736027
OsMIF2	ACIIPVPAL2	2.81281	0	-1.93086	0.76352
OsMIF2	CTRMCAMV35S	4.12901	0	-2.35868	0.786161
OsMIF2	TCA1MOTIF	1.72899	0	-1.44836	0.825233
OsMIF2	RE1ASPHYA3	2.48186	0	-1.79986	0.840748
OsMIF2	ABADESI2	2.46438	0	-1.7926	0.844049
OsMIF2	ACGTABREMOTIFA2OSEM	1.93934	0	-1.55549	0.85174
OsMIF2	CCA1ATLHCB1	1.75284	0	-1.46092	0.856481
OsMIF2	BOXIIPCCHS	1.82643	0	-1.49898	0.856655
OsMIF2	TATAPVTRNALEU	1.77094	0	-1.47038	0.857842
OsMIF2	MARARS	2.18971	0	-1.67342	0.859105
OsMIF2	RYREPEATGMGY2	2.32023	0	-1.73128	0.860055
OsMIF2	ABREATCONSENSUS	2.00322	0	-1.58651	0.861271
OsMIF2	AAGACGTAGATACL12	1.40946	0	-1.26871	0.861526
OsMIF2	TELOBOXATEEF1AA1	1.56187	0	-1.3572	0.861628
OsMIF2	GBOXLERBCS	2.26055	0	-1.70511	0.86185
OsMIF2	ABREBNNAPA	1.764	0	-1.46676	0.862082
OsMIF2	ABREAZMRAB28	2.28836	0	-1.71737	0.865025
OsMIF2	UP1ATMSD	2.09108	0	-1.62811	0.865313
OsMIF2	AUXRETGA2GMGH3	1.78649	0	-1.47845	0.865714
OsMIF2	CPRFPCCHS	2.31095	0	-1.72725	0.866143
OsMIF2	ABRE2HVA1	1.82606	0	-1.49879	0.870516
OsMIF2	ARE1	1.91984	0	-1.54589	0.870709
OsMIF2	ANAERO1CONSENSUS	2.29784	0	-1.72152	0.871447
OsMIF2	GCBP2ZMGAPC4	1.97387	0	-1.57234	0.871608
OsMIF2	E2FAT	1.94294	0	-1.55726	0.87184
OsMIF2	IRO2OS	2.00994	0	-1.58974	0.872697
OsMIF2	ABRECE3ZMRAB28	2.16107	0	-1.66041	0.873503
OsMIF2	GBOX10NT	2.04662	0	-1.60721	0.874778
OsMIF2	O2F1BE2S1	1.74603	0	-1.45735	0.878895
OsMIF2	ABRETAEM	1.79419	0	-1.48243	0.879554
OsMIF2	MARABOX1	1.94277	0	-1.55717	0.879949
OsMIF2	GBOXSORBCS1	1.99195	0	-1.58108	0.880543
OsMIF2	ACGTROOT1	3.43577	0	-2.14919	0.881653
OsMIF2	ABREOSRAB21	1.74463	0	-1.45661	0.885366
OsMIF2	UPRE2AT	1.82832	0	-1.49995	0.885767
OsMIF2	O2F2BE2S1	1.75416	0	-1.46161	0.887349
OsMIF2	ABRE3OSRAB16	1.69409	0	-1.4298	0.887656
OsMIF2	ABREATRD22	1.68516	0	-1.42501	0.888256
OsMIF2	PALBOXLPC	1.74156	0	-1.455	0.888848
OsMIF2	LECPLEACS2	1.69412	0	-1.42982	0.88986
OsMIF2	NAPINMOTIFBN	1.51322	0	-1.32953	0.892826
OsMIF2	HY5AT	1.59292	0	-1.37458	0.893911
OsMIF2	ZDNAFORMINGATCAB1	1.34596	0	-1.23018	0.894855
OsMIF2	EMBP1TAEM	1.69999	0	-1.43296	0.896197
OsMIF2	ABRERATCAL	1.69389	0	-1.42969	0.896269
OsMIF2	SP8BFIBSP8BIB	1.63129	0	-1.39577	0.896769
OsMIF2	OPAQUE2ZM22Z	1.61253	0	-1.38545	0.898118
OsMIF2	GLMHVCHORD	1.77073	0	-1.47027	0.899407
OsMIF2	LREBOXIIPCCHS1	1.57514	0	-1.36465	0.899917
OsMIF2	GBOXPC	1.59415	0	-1.37526	0.900309
OsMIF2	GCAACREPEATZMZEIN	1.52528	0	-1.33645	0.903712
OsMIF2	HEXAT	1.47147	0	-1.30537	0.904471
OsMIF2	UPRMOTIFIAT	1.47147	0	-1.30537	0.904471
OsMIF2	WBBOXPCWRKY1	1.58959	0	-1.37272	0.905941
OsMIF2	AACACOREOSGLUB1	1.61221	0	-1.38527	0.90675
OsMIF2	ABREBZMRAB28	1.58355	0	-1.36936	0.909486
OsMIF2	ABREA2HVA1	1.58694	0	-1.37125	0.909624
OsMIF2	ABRECE3HVA1	1.54612	0	-1.3483	0.909771
OsMIF2	CCTCGTGTCTCGMGH3	1.55784	0	-1.35493	0.910158
OsMIF2	GMHDLGMVSPB	1.48055	0	-1.31066	0.910857
OsMIF2	ABREDISTBBNNAPA	1.49089	0	-1.31666	0.911885
OsMIF2	LRENPCABE	1.45465	0	-1.29552	0.911952
OsMIF2	PREMOTIFNPCABE	1.6317	0	-1.396	0.912433
OsMIF2	SORLIP5AT	1.44598	0	-1.29041	0.913164
OsMIF2	B2GMAUX28	1.58339	0	-1.36927	0.913497
OsMIF2	SITEIOSPCNA	1.42834	0	-1.27997	0.916059
OsMIF2	S2FSORPL21	1.43292	0	-1.28269	0.916939
OsMIF2	5659BOXLELAT5659	1.5244	0	-1.33594	0.917349
OsMIF2	IBOXCORENT	1.39046	0	-1.25729	0.917351
OsMIF2	RYREPEATVFLEB4	2.92587	0	-1.97301	0.917356
OsMIF2	L1BOXATPDF1	1.57007	0	-1.36181	0.918459
OsMIF2	SITEIIAOSPCNA	1.69391	0	-1.4297	0.918911
OsMIF2	TATABOX1	1.40619	0	-1.26675	0.919683
OsMIF2	LS7ATPR1	1.295	0	-1.19849	0.92029
OsMIF2	ABREZMRAB28	2.83162	0	-1.93795	0.922768
OsMIF2	CAATBOX2	1.41277	0	-1.27069	0.92296
OsMIF2	LS5ATPR1	1.48223	0	-1.31164	0.923154
OsMIF2	ACGTOSGLUB1	1.42133	0	-1.2758	0.923681
OsMIF2	ABRE3HVA22	1.38397	0	-1.25336	0.923975
OsMIF2	GLUTAACAOS	1.44427	0	-1.2894	0.923985
OsMIF2	ANAERO3CONSENSUS	1.4398	0	-1.28676	0.924312
OsMIF2	DRE1COREZMRAB17	1.33641	0	-1.2243	0.924526
OsMIF2	MRNA3ENDTAH3	1.40434	0	-1.26564	0.925655
OsMIF2	CMSRE1IBSPOA	1.36365	0	-1.24102	0.925959
OsMIF2	L1DCPAL1	1.40556	0	-1.26637	0.92646
OsMIF2	AMYBOX2	1.44991	0	-1.29273	0.927231
OsMIF2	DE1PSPRA2	1.32969	0	-1.22014	0.92851
OsMIF2	EVENINGAT	1.30131	0	-1.20245	0.930914
OsMIF2	QARBNEXTA	1.31135	0	-1.20874	0.931554
OsMIF2	GCN4OSGLUB1	1.33223	0	-1.22171	0.932777
OsMIF2	NONAMERATH4	1.44679	0	-1.29089	0.933415
OsMIF2	LEAFYATAG	1.3525	0	-1.2342	0.933738
OsMIF2	VSF1PVGRP18	1.4254	0	-1.27822	0.93378
OsMIF2	ANAERO4CONSENSUS	1.31956	0	-1.21385	0.933818
OsMIF2	ABREMOTIFIOSRAB16B	1.36961	0	-1.24465	0.934549
OsMIF2	WUSATAg	1.39853	0	-1.26215	0.936038
OsMIF2	PROLAMINBOXOSGLUB1	1.41002	0	-1.26905	0.936531
OsMIF2	UPRE1AT	1.35239	0	-1.23413	0.936996
OsMIF2	AMMORESIIUDCRNIA1	1.32228	0	-1.21554	0.93934
OsMIF2	SORLIP3AT	1.32049	0	-1.21443	0.939442
OsMIF2	LREBOXIPCCHS1	1.29209	0	-1.19666	0.940342
OsMIF2	SURE1STPAT21	1.27251	0	-1.18429	0.943457
OsMIF2	PR2GCNT	1.33718	0	-1.22477	0.94364
OsMIF2	ATHB1ATCONSENSUS	2.48916	0	-1.80288	0.944599
OsMIF2	ATHB2ATCONSENSUS	2.48916	0	-1.80288	0.944599
OsMIF2	ATHB5ATCORE	2.48916	0	-1.80288	0.944599
OsMIF2	-300MOTIFZMZEIN	1.30816	0	-1.20674	0.945659
OsMIF2	AMYBOX1	1.34034	0	-1.22672	0.945773
OsMIF2	GARE1OSREP1	1.34034	0	-1.22672	0.945773
OsMIF2	MSACRCYM	1.35068	0	-1.23308	0.947066
OsMIF2	ELRENTCHN50	1.33728	0	-1.22483	0.948242
OsMIF2	ABASEED1	1.31663	0	-1.21203	0.948521
OsMIF2	CARGATCONSENSUS	2.56038	0	-1.83203	0.948616
OsMIF2	SORLIP4AT	1.32092	0	-1.2147	0.950127
OsMIF2	P1BS	2.55184	0	-1.82857	0.950471
OsMIF2	CELLCYCLESC	1.27234	0	-1.18418	0.951692
OsMIF2	OBP1ATGST6	1.30492	0	-1.20472	0.951785
OsMIF2	SV40COREENHAN	1.27716	0	-1.18724	0.951881
OsMIF2	DR5GMGH3	1.29347	0	-1.19753	0.952115
OsMIF2	ARECOREZMGAPC4	1.29868	0	-1.20081	0.95246
OsMIF2	SBOXATRBCS	1.29082	0	-1.19586	0.952768
OsMIF2	ANAERO5CONSENSUS	1.28867	0	-1.19451	0.953266
OsMIF2	LBOXLERBCS	1.29338	0	-1.19747	0.956444
OsMIF2	AUXRETGA1GMGH3	1.21221	0	-1.14549	0.957186
OsMIF2	RNFG1OS	1.28225	0	-1.19045	0.957243
OsMIF2	BOX2PSGS2	1.29935	0	-1.20123	0.958516
OsMIF2	WINPSTPIIIK	1.2262	0	-1.15459	0.965059
OsMIF2	ABAREG2	1.21212	0	-1.14543	0.96778
OsMIF2	ATHB6COREAT	1.21975	0	-1.15039	0.970015
OsMIF2	HSELIKENTGLN2	2.40088	0	-1.76591	0.970107
OsMIF2	MNF1ZMPPC1	1.18507	0	-1.12768	0.972014
OsMIF2	PALINDROMICCBOXGM	2.4707	0	-1.79523	0.974198
OsGZF1	TATABOX1	1.40619	3	0.733247	0.0559042
OsGZF1	AACACOREOSGLUB1	1.61221	3	0.61473	0.127744
OsGZF1	ANAERO1CONSENSUS	2.29784	4	0.600406	0.200601
OsGZF1	AMMORESIIUDCRNIA1	1.32228	2	0.369419	0.213583
OsGZF1	RYREPEATGMGY2	2.32023	4	0.590644	0.217022
OsGZF1	AUXREPSIAA4	1.38998	2	0.327963	0.236794
OsGZF1	AMYBOX2	1.44991	2	0.292234	0.290405
OsGZF1	MREATCHS	1.48656	2	0.270811	0.306926
OsGZF1	SEF1MOTIF	2.18678	3	0.327901	0.343243
OsGZF1	SEF4MOTIFGM7S	1.627	2	0.191545	0.384201
OsGZF1	MYBGAHV	1.64543	2	0.181459	0.385426
OsGZF1	PALBOXLPC	1.74156	2	0.129963	0.428144
OsGZF1	GLMHVCHORD	1.77073	2	0.114697	0.434277
OsGZF1	MARABOX1	1.94277	2	0.0277886	0.486197
OsGZF1	D2GMAUX28	7.76505	6	-0.324408	0.536697
OsGZF1	MARARS	2.18971	2	-0.0884616	0.537146
OsGZF1	SORLREP3AT	1.75909	1	-0.464193	0.615862
OsGZF1	ATHB1ATCONSENSUS	2.48916	2	-0.217918	0.622998
OsGZF1	ATHB2ATCONSENSUS	2.48916	2	-0.217918	0.622998
OsGZF1	ATHB5ATCORE	2.48916	2	-0.217918	0.622998
OsGZF1	HSELIKENTGLN2	2.40088	2	-0.180945	0.623354
OsGZF1	AT1BOX	3.24245	2	-0.499935	0.629893
OsGZF1	LREBOXIPCCHS1	1.29209	1	-0.196663	0.637627
OsGZF1	QARBNEXTA	1.31135	1	-0.208737	0.638018
OsGZF1	P1BS	2.55184	2	-0.243603	0.639339
OsGZF1	ANAERO4CONSENSUS	1.31956	1	-0.213848	0.64223
OsGZF1	GCN4OSGLUB1	1.33223	1	-0.221711	0.645526
OsGZF1	-300MOTIFZMZEIN	1.30816	1	-0.206742	0.647241
OsGZF1	IBOXCORENT	1.39046	1	-0.257288	0.651591
OsGZF1	LEAFYATAG	1.3525	1	-0.234197	0.652488
OsGZF1	ABASEED1	1.31663	1	-0.212025	0.652527
OsGZF1	-300CORE	1.37103	1	-0.245512	0.654771
OsGZF1	GAREAT	1.3661	1	-0.242508	0.657749
OsGZF1	CTRMCAMV35S	4.12901	2	-0.773718	0.658721
OsGZF1	CAATBOX2	1.41277	1	-0.27069	0.661449
OsGZF1	S2FSORPL21	1.43292	1	-0.282688	0.662162
OsGZF1	TGTCACACMCUCUMISIN	1.43411	1	-0.283395	0.665865
OsGZF1	RYREPEATVFLEB4	2.92587	2	-0.388048	0.669692
OsGZF1	5256BOXLELAT5256	1.48664	1	-0.314198	0.672247
OsGZF1	SPHCOREZMC1	1.44138	1	-0.287699	0.676754
OsGZF1	RBCSBOX3PS	1.4769	1	-0.308533	0.67793
OsGZF1	NONAMERATH4	1.44679	1	-0.290889	0.678587
OsGZF1	HY5AT	1.59292	1	-0.374578	0.678814
OsGZF1	-300ELEMENT	1.4907	1	-0.316549	0.682813
OsGZF1	5659BOXLELAT5659	1.5244	1	-0.335939	0.683422
OsGZF1	OPAQUE2ZM22Z	1.61253	1	-0.385448	0.685367
OsGZF1	SP8BFIBSP8BIB	1.63129	1	-0.395768	0.687544
OsGZF1	ACGTROOT1	3.43577	2	-0.564223	0.689518
OsGZF1	ABREATRD22	1.68516	1	-0.425008	0.689678
OsGZF1	MARTBOX	4.53495	2	-0.883608	0.691719
OsGZF1	RBCSCONSENSUS	1.58426	1	-0.369753	0.692194
OsGZF1	L1BOXATPDF1	1.57007	1	-0.361807	0.693721
OsGZF1	ABRERATCAL	1.69389	1	-0.42969	0.697208
OsGZF1	EMBP1TAEM	1.69999	1	-0.432956	0.698083
OsGZF1	ARE1	1.91984	1	-0.54589	0.705846
OsGZF1	ABREATCONSENSUS	2.00322	1	-0.586511	0.706744
OsGZF1	GBOX10NT	2.04662	1	-0.607208	0.721641
OsGZF1	RE1ASPHYA3	2.48186	1	-0.799858	0.724281
OsGZF1	ABADESI2	2.46438	1	-0.792599	0.726046
OsGZF1	ERELEE4	2.11608	0	-1.63973	0.759466
OsGZF1	ACIIPVPAL2	2.81281	0	-1.93086	0.76352
OsGZF1	TCA1MOTIF	1.72899	0	-1.44836	0.825233
OsGZF1	GRAZMRAB28	2.74674	0	-1.90564	0.839516
OsGZF1	ACGTABREMOTIFA2OSEM	1.93934	0	-1.55549	0.85174
OsGZF1	HSRENTHSR203J	2.20069	0	-1.67838	0.851957
OsGZF1	GRAZMRAB17	2.49982	0	-1.80728	0.852398
OsGZF1	CCA1ATLHCB1	1.75284	0	-1.46092	0.856481
OsGZF1	BOXIIPCCHS	1.82643	0	-1.49898	0.856655
OsGZF1	TATAPVTRNALEU	1.77094	0	-1.47038	0.857842
OsGZF1	AAGACGTAGATACL12	1.40946	0	-1.26871	0.861526
OsGZF1	TELOBOXATEEF1AA1	1.56187	0	-1.3572	0.861628
OsGZF1	GBOXLERBCS	2.26055	0	-1.70511	0.86185
OsGZF1	ABREBNNAPA	1.764	0	-1.46676	0.862082
OsGZF1	ABREAZMRAB28	2.28836	0	-1.71737	0.865025
OsGZF1	UP1ATMSD	2.09108	0	-1.62811	0.865313
OsGZF1	AUXRETGA2GMGH3	1.78649	0	-1.47845	0.865714
OsGZF1	CPRFPCCHS	2.31095	0	-1.72725	0.866143
OsGZF1	ABRE2HVA1	1.82606	0	-1.49879	0.870516
OsGZF1	GCBP2ZMGAPC4	1.97387	0	-1.57234	0.871608
OsGZF1	E2FAT	1.94294	0	-1.55726	0.87184
OsGZF1	IRO2OS	2.00994	0	-1.58974	0.872697
OsGZF1	ABRECE3ZMRAB28	2.16107	0	-1.66041	0.873503
OsGZF1	O2F1BE2S1	1.74603	0	-1.45735	0.878895
OsGZF1	OCTAMOTIF2	1.5982	0	-1.37751	0.879318
OsGZF1	ABRETAEM	1.79419	0	-1.48243	0.879554
OsGZF1	GBOXSORBCS1	1.99195	0	-1.58108	0.880543
OsGZF1	ABREOSRAB21	1.74463	0	-1.45661	0.885366
OsGZF1	UPRE2AT	1.82832	0	-1.49995	0.885767
OsGZF1	O2F2BE2S1	1.75416	0	-1.46161	0.887349
OsGZF1	ABRE3OSRAB16	1.69409	0	-1.4298	0.887656
OsGZF1	LECPLEACS2	1.69412	0	-1.42982	0.88986
OsGZF1	SITEIIBOSPCNA	1.60605	0	-1.38187	0.891341
OsGZF1	NAPINMOTIFBN	1.51322	0	-1.32953	0.892826
OsGZF1	RSEPVGRP1	1.63127	0	-1.39576	0.894732
OsGZF1	PYRIMIDINEBOXHVEPB1	1.58988	0	-1.37289	0.894791
OsGZF1	ZDNAFORMINGATCAB1	1.34596	0	-1.23018	0.894855
OsGZF1	OPAQUE2ZMB32	1.71722	0	-1.44213	0.898502
OsGZF1	LREBOXIIPCCHS1	1.57514	0	-1.36465	0.899917
OsGZF1	GBOXPC	1.59415	0	-1.37526	0.900309
OsGZF1	GCAACREPEATZMZEIN	1.52528	0	-1.33645	0.903712
OsGZF1	HEXAT	1.47147	0	-1.30537	0.904471
OsGZF1	UPRMOTIFIAT	1.47147	0	-1.30537	0.904471
OsGZF1	GT1MOTIFPSRBCS	1.62905	0	-1.39454	0.905181
OsGZF1	WBBOXPCWRKY1	1.58959	0	-1.37272	0.905941
OsGZF1	MYBPLANT	1.66911	0	-1.41636	0.908304
OsGZF1	AGCBOXNPGLB	1.56811	0	-1.36071	0.908415
OsGZF1	TL1ATSAR	1.47726	0	-1.30875	0.909143
OsGZF1	ABREBZMRAB28	1.58355	0	-1.36936	0.909486
OsGZF1	ABREA2HVA1	1.58694	0	-1.37125	0.909624
OsGZF1	ABRECE3HVA1	1.54612	0	-1.3483	0.909771
OsGZF1	CCTCGTGTCTCGMGH3	1.55784	0	-1.35493	0.910158
OsGZF1	GMHDLGMVSPB	1.48055	0	-1.31066	0.910857
OsGZF1	ABREDISTBBNNAPA	1.49089	0	-1.31666	0.911885
OsGZF1	LRENPCABE	1.45465	0	-1.29552	0.911952
OsGZF1	PREMOTIFNPCABE	1.6317	0	-1.396	0.912433
OsGZF1	SORLIP5AT	1.44598	0	-1.29041	0.913164
OsGZF1	B2GMAUX28	1.58339	0	-1.36927	0.913497
OsGZF1	L4DCPAL1	1.53141	0	-1.33994	0.913971
OsGZF1	SITEIOSPCNA	1.42834	0	-1.27997	0.916059
OsGZF1	SITEIIAOSPCNA	1.69391	0	-1.4297	0.918911
OsGZF1	NONAMERMOTIFTAH3H4	1.45769	0	-1.2973	0.920002
OsGZF1	LS7ATPR1	1.295	0	-1.19849	0.92029
OsGZF1	ABREZMRAB28	2.83162	0	-1.93795	0.922768
OsGZF1	RBCSGBOXPS	1.43344	0	-1.28299	0.923052
OsGZF1	LS5ATPR1	1.48223	0	-1.31164	0.923154
OsGZF1	ACGTOSGLUB1	1.42133	0	-1.2758	0.923681
OsGZF1	ABRE3HVA22	1.38397	0	-1.25336	0.923975
OsGZF1	GLUTAACAOS	1.44427	0	-1.2894	0.923985
OsGZF1	ANAERO3CONSENSUS	1.4398	0	-1.28676	0.924312
OsGZF1	DRE1COREZMRAB17	1.33641	0	-1.2243	0.924526
OsGZF1	RGATAOS	1.41192	0	-1.27018	0.924651
OsGZF1	MRNA3ENDTAH3	1.40434	0	-1.26564	0.925655
OsGZF1	CMSRE1IBSPOA	1.36365	0	-1.24102	0.925959
OsGZF1	L1DCPAL1	1.40556	0	-1.26637	0.92646
OsGZF1	RYREPEATLEGUMINBOX	1.43847	0	-1.28598	0.927664
OsGZF1	DE1PSPRA2	1.32969	0	-1.22014	0.92851
OsGZF1	SORLREP4AT	1.44082	0	-1.28737	0.928938
OsGZF1	MYB1LEPR	1.42053	0	-1.27532	0.929866
OsGZF1	TATCCACHVAL21	1.31637	0	-1.21186	0.930021
OsGZF1	EREGCC	1.3476	0	-1.23119	0.930671
OsGZF1	EVENINGAT	1.30131	0	-1.20245	0.930914
OsGZF1	TRANSTART	1.35943	0	-1.23844	0.933068
OsGZF1	SPHZMC1	1.44842	0	-1.29185	0.933368
OsGZF1	VSF1PVGRP18	1.4254	0	-1.27822	0.93378
OsGZF1	TDBA12NTCHN50	1.37579	0	-1.24841	0.934247
OsGZF1	ABREMOTIFIOSRAB16B	1.36961	0	-1.24465	0.934549
OsGZF1	WUSATAg	1.39853	0	-1.26215	0.936038
OsGZF1	PROLAMINBOXOSGLUB1	1.41002	0	-1.26905	0.936531
OsGZF1	UPRE1AT	1.35239	0	-1.23413	0.936996
OsGZF1	O2F3BE2S1	1.40509	0	-1.26609	0.938528
OsGZF1	SORLIP3AT	1.32049	0	-1.21443	0.939442
OsGZF1	POLLEN2LELAT52	1.35881	0	-1.23806	0.941669
OsGZF1	SURE1STPAT21	1.27251	0	-1.18429	0.943457
OsGZF1	PR2GCNT	1.33718	0	-1.22477	0.94364
OsGZF1	D4GMAUX28	1.31608	0	-1.21169	0.945166
OsGZF1	S1FSORPL21	1.30329	0	-1.2037	0.945542
OsGZF1	AMYBOX1	1.34034	0	-1.22672	0.945773
OsGZF1	GARE1OSREP1	1.34034	0	-1.22672	0.945773
OsGZF1	MSACRCYM	1.35068	0	-1.23308	0.947066
OsGZF1	BBOXSITE1STPAT	1.30453	0	-1.20447	0.94809
OsGZF1	ELRENTCHN50	1.33728	0	-1.22483	0.948242
OsGZF1	CARGATCONSENSUS	2.56038	0	-1.83203	0.948616
OsGZF1	SORLIP4AT	1.32092	0	-1.2147	0.950127
OsGZF1	CELLCYCLESC	1.27234	0	-1.18418	0.951692
OsGZF1	OBP1ATGST6	1.30492	0	-1.20472	0.951785
OsGZF1	SV40COREENHAN	1.27716	0	-1.18724	0.951881
OsGZF1	DR5GMGH3	1.29347	0	-1.19753	0.952115
OsGZF1	ARECOREZMGAPC4	1.29868	0	-1.20081	0.95246
OsGZF1	SBOXATRBCS	1.29082	0	-1.19586	0.952768
OsGZF1	INTRONUPPER	1.28889	0	-1.19465	0.95306
OsGZF1	ANAERO5CONSENSUS	1.28867	0	-1.19451	0.953266
OsGZF1	SORLREP5AT	1.29587	0	-1.19904	0.95622
OsGZF1	LBOXLERBCS	1.29338	0	-1.19747	0.956444
OsGZF1	AGMOTIFNTMYB2	1.2676	0	-1.18117	0.956598
OsGZF1	AUXRETGA1GMGH3	1.21221	0	-1.14549	0.957186
OsGZF1	RNFG1OS	1.28225	0	-1.19045	0.957243
OsGZF1	BP5OSWX	1.2778	0	-1.18764	0.957973
OsGZF1	BOX2PSGS2	1.29935	0	-1.20123	0.958516
OsGZF1	EMHVCHORD	1.25771	0	-1.17486	0.958604
OsGZF1	GGTCCCATGMSAUR	1.21674	0	-1.14844	0.963409
OsGZF1	WINPSTPIIIK	1.2262	0	-1.15459	0.965059
OsGZF1	ABAREG2	1.21212	0	-1.14543	0.96778
OsGZF1	ATHB6COREAT	1.21975	0	-1.15039	0.970015
OsGZF1	MNF1ZMPPC1	1.18507	0	-1.12768	0.972014
OsGZF1	PALINDROMICCBOXGM	2.4707	0	-1.79523	0.974198
OsbZIP58	AMYBOX1	1.34034	3	0.773283	0.0234282
OsbZIP58	GARE1OSREP1	1.34034	3	0.773283	0.0234282
OsbZIP58	AUXRETGA2GMGH3	1.78649	4	0.84348	0.0852175
OsbZIP58	ABREDISTBBNNAPA	1.49089	2	0.268299	0.322101
OsbZIP58	NAPINMOTIFBN	1.51322	2	0.255428	0.344785
OsbZIP58	MARARS	2.18971	3	0.326576	0.345211
OsbZIP58	ANAERO1CONSENSUS	2.29784	3	0.278478	0.364561
OsbZIP58	GT1MOTIFPSRBCS	1.62905	2	0.190421	0.382594
OsbZIP58	MARTBOX	4.53495	5	0.116392	0.463404
OsbZIP58	SEF1MOTIF	2.18678	2	-0.0871365	0.536931
OsbZIP58	MNF1ZMPPC1	1.18507	1	-0.127678	0.61733
OsbZIP58	D2GMAUX28	7.76505	2	-1.5468	0.618244
OsbZIP58	ANAERO4CONSENSUS	1.31956	1	-0.213848	0.64223
OsbZIP58	GCN4OSGLUB1	1.33223	1	-0.221711	0.645526
OsbZIP58	ANAERO5CONSENSUS	1.28867	1	-0.194511	0.646447
OsbZIP58	-300MOTIFZMZEIN	1.30816	1	-0.206742	0.647241
OsbZIP58	DR5GMGH3	1.29347	1	-0.197535	0.647259
OsbZIP58	OBP1ATGST6	1.30492	1	-0.20472	0.651162
OsbZIP58	TCA1MOTIF	1.72899	1	-0.448365	0.653368
OsbZIP58	BOX2PSGS2	1.29935	1	-0.201227	0.655209
OsbZIP58	GAREAT	1.3661	1	-0.242508	0.657749
OsbZIP58	CTRMCAMV35S	4.12901	2	-0.773718	0.658721
OsbZIP58	TDBA12NTCHN50	1.37579	1	-0.248407	0.659813
OsbZIP58	S2FSORPL21	1.43292	1	-0.282688	0.662162
OsbZIP58	HEXAT	1.47147	1	-0.305372	0.662363
OsbZIP58	UPRMOTIFIAT	1.47147	1	-0.305372	0.662363
OsbZIP58	SORLIP5AT	1.44598	1	-0.290414	0.662617
OsbZIP58	LRENPCABE	1.45465	1	-0.295517	0.663794
OsbZIP58	PROLAMINBOXOSGLUB1	1.41002	1	-0.269046	0.671417
OsbZIP58	RYREPEATLEGUMINBOX	1.43847	1	-0.285978	0.671699
OsbZIP58	GCAACREPEATZMZEIN	1.52528	1	-0.336445	0.673187
OsbZIP58	VSF1PVGRP18	1.4254	1	-0.27822	0.67329
OsbZIP58	SORLREP4AT	1.44082	1	-0.287366	0.673326
OsbZIP58	SPHCOREZMC1	1.44138	1	-0.287699	0.676754
OsbZIP58	PYRIMIDINEBOXHVEPB1	1.58988	1	-0.372885	0.678917
OsbZIP58	TATAPVTRNALEU	1.77094	1	-0.470378	0.679427
OsbZIP58	BOXIIPCCHS	1.82643	1	-0.49898	0.685125
OsbZIP58	WBBOXPCWRKY1	1.58959	1	-0.372725	0.687288
OsbZIP58	SEF4MOTIFGM7S	1.627	1	-0.393418	0.689698
OsbZIP58	RBCSCONSENSUS	1.58426	1	-0.369753	0.692194
OsbZIP58	ACGTABREMOTIFA2OSEM	1.93934	1	-0.555492	0.693444
OsbZIP58	ABREOSRAB21	1.74463	1	-0.45661	0.696071
OsbZIP58	ABRETAEM	1.79419	1	-0.482432	0.698161
OsbZIP58	O2F2BE2S1	1.75416	1	-0.461611	0.698924
OsbZIP58	PREMOTIFNPCABE	1.6317	1	-0.395997	0.700182
OsbZIP58	OPAQUE2ZMB32	1.71722	1	-0.442132	0.702537
OsbZIP58	ABREATCONSENSUS	2.00322	1	-0.586511	0.706744
OsbZIP58	GCBP2ZMGAPC4	1.97387	1	-0.572341	0.712092
OsbZIP58	MARABOX1	1.94277	1	-0.557174	0.715682
OsbZIP58	SITEIIAOSPCNA	1.69391	1	-0.429701	0.716543
OsbZIP58	UP1ATMSD	2.09108	1	-0.628109	0.717795
OsbZIP58	GRAZMRAB17	2.49982	1	-0.807283	0.735009
OsbZIP58	GRAZMRAB28	2.74674	1	-0.905636	0.736027
OsbZIP58	SORLREP3AT	1.75909	0	-1.46419	0.752624
OsbZIP58	ERELEE4	2.11608	0	-1.63973	0.759466
OsbZIP58	ACIIPVPAL2	2.81281	0	-1.93086	0.76352
OsbZIP58	AT1BOX	3.24245	0	-2.0849	0.806565
OsbZIP58	RE1ASPHYA3	2.48186	0	-1.79986	0.840748
OsbZIP58	ABADESI2	2.46438	0	-1.7926	0.844049
OsbZIP58	HSRENTHSR203J	2.20069	0	-1.67838	0.851957
OsbZIP58	CCA1ATLHCB1	1.75284	0	-1.46092	0.856481
OsbZIP58	RYREPEATGMGY2	2.32023	0	-1.73128	0.860055
OsbZIP58	AAGACGTAGATACL12	1.40946	0	-1.26871	0.861526
OsbZIP58	TELOBOXATEEF1AA1	1.56187	0	-1.3572	0.861628
OsbZIP58	GBOXLERBCS	2.26055	0	-1.70511	0.86185
OsbZIP58	ABREBNNAPA	1.764	0	-1.46676	0.862082
OsbZIP58	ABREAZMRAB28	2.28836	0	-1.71737	0.865025
OsbZIP58	CPRFPCCHS	2.31095	0	-1.72725	0.866143
OsbZIP58	ABRE2HVA1	1.82606	0	-1.49879	0.870516
OsbZIP58	ARE1	1.91984	0	-1.54589	0.870709
OsbZIP58	E2FAT	1.94294	0	-1.55726	0.87184
OsbZIP58	IRO2OS	2.00994	0	-1.58974	0.872697
OsbZIP58	ABRECE3ZMRAB28	2.16107	0	-1.66041	0.873503
OsbZIP58	GBOX10NT	2.04662	0	-1.60721	0.874778
OsbZIP58	O2F1BE2S1	1.74603	0	-1.45735	0.878895
OsbZIP58	OCTAMOTIF2	1.5982	0	-1.37751	0.879318
OsbZIP58	GBOXSORBCS1	1.99195	0	-1.58108	0.880543
OsbZIP58	ACGTROOT1	3.43577	0	-2.14919	0.881653
OsbZIP58	UPRE2AT	1.82832	0	-1.49995	0.885767
OsbZIP58	ABRE3OSRAB16	1.69409	0	-1.4298	0.887656
OsbZIP58	ABREATRD22	1.68516	0	-1.42501	0.888256
OsbZIP58	PALBOXLPC	1.74156	0	-1.455	0.888848
OsbZIP58	LECPLEACS2	1.69412	0	-1.42982	0.88986
OsbZIP58	SITEIIBOSPCNA	1.60605	0	-1.38187	0.891341
OsbZIP58	HY5AT	1.59292	0	-1.37458	0.893911
OsbZIP58	RSEPVGRP1	1.63127	0	-1.39576	0.894732
OsbZIP58	ZDNAFORMINGATCAB1	1.34596	0	-1.23018	0.894855
OsbZIP58	EMBP1TAEM	1.69999	0	-1.43296	0.896197
OsbZIP58	ABRERATCAL	1.69389	0	-1.42969	0.896269
OsbZIP58	SP8BFIBSP8BIB	1.63129	0	-1.39577	0.896769
OsbZIP58	OPAQUE2ZM22Z	1.61253	0	-1.38545	0.898118
OsbZIP58	GLMHVCHORD	1.77073	0	-1.47027	0.899407
OsbZIP58	LREBOXIIPCCHS1	1.57514	0	-1.36465	0.899917
OsbZIP58	GBOXPC	1.59415	0	-1.37526	0.900309
OsbZIP58	AACACOREOSGLUB1	1.61221	0	-1.38527	0.90675
OsbZIP58	MYBPLANT	1.66911	0	-1.41636	0.908304
OsbZIP58	AGCBOXNPGLB	1.56811	0	-1.36071	0.908415
OsbZIP58	TL1ATSAR	1.47726	0	-1.30875	0.909143
OsbZIP58	ABREBZMRAB28	1.58355	0	-1.36936	0.909486
OsbZIP58	ABREA2HVA1	1.58694	0	-1.37125	0.909624
OsbZIP58	ABRECE3HVA1	1.54612	0	-1.3483	0.909771
OsbZIP58	CCTCGTGTCTCGMGH3	1.55784	0	-1.35493	0.910158
OsbZIP58	GMHDLGMVSPB	1.48055	0	-1.31066	0.910857
OsbZIP58	MYBGAHV	1.64543	0	-1.4035	0.911755
OsbZIP58	B2GMAUX28	1.58339	0	-1.36927	0.913497
OsbZIP58	5256BOXLELAT5256	1.48664	0	-1.3142	0.913539
OsbZIP58	L4DCPAL1	1.53141	0	-1.33994	0.913971
OsbZIP58	SITEIOSPCNA	1.42834	0	-1.27997	0.916059
OsbZIP58	5659BOXLELAT5659	1.5244	0	-1.33594	0.917349
OsbZIP58	IBOXCORENT	1.39046	0	-1.25729	0.917351
OsbZIP58	RYREPEATVFLEB4	2.92587	0	-1.97301	0.917356
OsbZIP58	L1BOXATPDF1	1.57007	0	-1.36181	0.918459
OsbZIP58	TATABOX1	1.40619	0	-1.26675	0.919683
OsbZIP58	NONAMERMOTIFTAH3H4	1.45769	0	-1.2973	0.920002
OsbZIP58	LS7ATPR1	1.295	0	-1.19849	0.92029
OsbZIP58	TGTCACACMCUCUMISIN	1.43411	0	-1.2834	0.921561
OsbZIP58	ABREZMRAB28	2.83162	0	-1.93795	0.922768
OsbZIP58	CAATBOX2	1.41277	0	-1.27069	0.92296
OsbZIP58	RBCSGBOXPS	1.43344	0	-1.28299	0.923052
OsbZIP58	LS5ATPR1	1.48223	0	-1.31164	0.923154
OsbZIP58	ACGTOSGLUB1	1.42133	0	-1.2758	0.923681
OsbZIP58	RBCSBOX3PS	1.4769	0	-1.30853	0.923715
OsbZIP58	ABRE3HVA22	1.38397	0	-1.25336	0.923975
OsbZIP58	GLUTAACAOS	1.44427	0	-1.2894	0.923985
OsbZIP58	ANAERO3CONSENSUS	1.4398	0	-1.28676	0.924312
OsbZIP58	DRE1COREZMRAB17	1.33641	0	-1.2243	0.924526
OsbZIP58	RGATAOS	1.41192	0	-1.27018	0.924651
OsbZIP58	MRNA3ENDTAH3	1.40434	0	-1.26564	0.925655
OsbZIP58	-300ELEMENT	1.4907	0	-1.31655	0.925739
OsbZIP58	CMSRE1IBSPOA	1.36365	0	-1.24102	0.925959
OsbZIP58	L1DCPAL1	1.40556	0	-1.26637	0.92646
OsbZIP58	AMYBOX2	1.44991	0	-1.29273	0.927231
OsbZIP58	MREATCHS	1.48656	0	-1.31415	0.927981
OsbZIP58	DE1PSPRA2	1.32969	0	-1.22014	0.92851
OsbZIP58	-300CORE	1.37103	0	-1.24551	0.92943
OsbZIP58	MYB1LEPR	1.42053	0	-1.27532	0.929866
OsbZIP58	TATCCACHVAL21	1.31637	0	-1.21186	0.930021
OsbZIP58	EREGCC	1.3476	0	-1.23119	0.930671
OsbZIP58	EVENINGAT	1.30131	0	-1.20245	0.930914
OsbZIP58	QARBNEXTA	1.31135	0	-1.20874	0.931554
OsbZIP58	TRANSTART	1.35943	0	-1.23844	0.933068
OsbZIP58	SPHZMC1	1.44842	0	-1.29185	0.933368
OsbZIP58	NONAMERATH4	1.44679	0	-1.29089	0.933415
OsbZIP58	LEAFYATAG	1.3525	0	-1.2342	0.933738
OsbZIP58	ABREMOTIFIOSRAB16B	1.36961	0	-1.24465	0.934549
OsbZIP58	WUSATAg	1.39853	0	-1.26215	0.936038
OsbZIP58	UPRE1AT	1.35239	0	-1.23413	0.936996
OsbZIP58	O2F3BE2S1	1.40509	0	-1.26609	0.938528
OsbZIP58	AMMORESIIUDCRNIA1	1.32228	0	-1.21554	0.93934
OsbZIP58	SORLIP3AT	1.32049	0	-1.21443	0.939442
OsbZIP58	LREBOXIPCCHS1	1.29209	0	-1.19666	0.940342
OsbZIP58	POLLEN2LELAT52	1.35881	0	-1.23806	0.941669
OsbZIP58	SURE1STPAT21	1.27251	0	-1.18429	0.943457
OsbZIP58	PR2GCNT	1.33718	0	-1.22477	0.94364
OsbZIP58	ATHB1ATCONSENSUS	2.48916	0	-1.80288	0.944599
OsbZIP58	ATHB2ATCONSENSUS	2.48916	0	-1.80288	0.944599
OsbZIP58	ATHB5ATCORE	2.48916	0	-1.80288	0.944599
OsbZIP58	D4GMAUX28	1.31608	0	-1.21169	0.945166
OsbZIP58	S1FSORPL21	1.30329	0	-1.2037	0.945542
OsbZIP58	MSACRCYM	1.35068	0	-1.23308	0.947066
OsbZIP58	BBOXSITE1STPAT	1.30453	0	-1.20447	0.94809
OsbZIP58	ELRENTCHN50	1.33728	0	-1.22483	0.948242
OsbZIP58	ABASEED1	1.31663	0	-1.21203	0.948521
OsbZIP58	CARGATCONSENSUS	2.56038	0	-1.83203	0.948616
OsbZIP58	AUXREPSIAA4	1.38998	0	-1.257	0.948761
OsbZIP58	SORLIP4AT	1.32092	0	-1.2147	0.950127
OsbZIP58	P1BS	2.55184	0	-1.82857	0.950471
OsbZIP58	CELLCYCLESC	1.27234	0	-1.18418	0.951692
OsbZIP58	SV40COREENHAN	1.27716	0	-1.18724	0.951881
OsbZIP58	ARECOREZMGAPC4	1.29868	0	-1.20081	0.95246
OsbZIP58	SBOXATRBCS	1.29082	0	-1.19586	0.952768
OsbZIP58	INTRONUPPER	1.28889	0	-1.19465	0.95306
OsbZIP58	SORLREP5AT	1.29587	0	-1.19904	0.95622
OsbZIP58	LBOXLERBCS	1.29338	0	-1.19747	0.956444
OsbZIP58	AGMOTIFNTMYB2	1.2676	0	-1.18117	0.956598
OsbZIP58	AUXRETGA1GMGH3	1.21221	0	-1.14549	0.957186
OsbZIP58	RNFG1OS	1.28225	0	-1.19045	0.957243
OsbZIP58	BP5OSWX	1.2778	0	-1.18764	0.957973
OsbZIP58	EMHVCHORD	1.25771	0	-1.17486	0.958604
OsbZIP58	GGTCCCATGMSAUR	1.21674	0	-1.14844	0.963409
OsbZIP58	WINPSTPIIIK	1.2262	0	-1.15459	0.965059
OsbZIP58	ABAREG2	1.21212	0	-1.14543	0.96778
OsbZIP58	ATHB6COREAT	1.21975	0	-1.15039	0.970015
OsbZIP58	HSELIKENTGLN2	2.40088	0	-1.76591	0.970107
OsbZIP58	PALINDROMICCBOXGM	2.4707	0	-1.79523	0.974198
OsICE2	SEF4MOTIFGM7S	1.627	5	1.61971	0.00774817
OsICE2	ANAERO1CONSENSUS	2.29784	5	1.12165	0.182644
OsICE2	MARTBOX	4.53495	10	1.14084	0.280359
OsICE2	-300ELEMENT	1.4907	2	0.424014	0.621579
OsICE2	CTRMCAMV35S	4.12901	8	0.954204	0.457116
OsICE2	L1BOXATPDF1	1.57007	2	0.349172	0.702511
OsICE2	GT1MOTIFPSRBCS	1.62905	2	0.295969	0.765188
OsICE2	LBOXLERBCS	1.29338	1	-0.371145	0.697963
OsICE2	-300MOTIFZMZEIN	1.30816	1	-0.387536	0.705518
OsICE2	SORLIP3AT	1.32049	1	-0.40107	0.706756
OsICE2	EVENINGAT	1.30131	1	-0.379964	0.731377
OsICE2	AMMORESIIUDCRNIA1	1.32228	1	-0.403031	0.705725
OsICE2	RYREPEATGMGY2	2.32023	2	-0.214269	0.881446
OsICE2	ANAERO4CONSENSUS	1.31956	1	-0.400052	0.71554
OsICE2	GCN4OSGLUB1	1.33223	1	-0.413844	0.708948
OsICE2	-300CORE	1.37103	1	-0.455256	0.690458
OsICE2	PROLAMINBOXOSGLUB1	1.41002	1	-0.495717	0.657165
OsICE2	RGATAOS	1.41192	1	-0.497662	0.675026
OsICE2	CAATBOX2	1.41277	1	-0.498527	0.677102
OsICE2	SPHCOREZMC1	1.44138	1	-0.527455	0.646492
OsICE2	SPHZMC1	1.44842	1	-0.534476	0.642071
OsICE2	NONAMERMOTIFTAH3H4	1.45769	1	-0.543681	0.659089
OsICE2	RYREPEATVFLEB4	2.92587	2	-0.548863	0.660616
OsICE2	RBCSBOX3PS	1.4769	1	-0.562569	0.64414
OsICE2	GMHDLGMVSPB	1.48055	1	-0.566135	0.662186
OsICE2	5256BOXLELAT5256	1.48664	1	-0.572056	0.655506
OsICE2	GCAACREPEATZMZEIN	1.52528	1	-0.609077	0.653625
OsICE2	NAPINMOTIFBN	1.51322	1	-0.597618	0.673661
OsICE2	ABREBZMRAB28	1.58355	1	-0.663164	0.622072
OsICE2	HY5AT	1.59292	1	-0.671675	0.642372
OsICE2	PREMOTIFNPCABE	1.6317	1	-0.706378	0.599635
OsICE2	SITEIIBOSPCNA	1.60605	1	-0.68352	0.641544
OsICE2	LECPLEACS2	1.69412	1	-0.760538	0.615504
OsICE2	AT1BOX	3.24245	2	-0.697083	0.740214
OsICE2	CCA1ATLHCB1	1.75284	1	-0.809691	0.647484
OsICE2	AUXRETGA2GMGH3	1.78649	1	-0.837127	0.626212
OsICE2	ARE1	1.91984	1	-0.940987	0.588308
OsICE2	E2FAT	1.94294	1	-0.958243	0.581703
OsICE2	GBOX10NT	2.04662	1	-1.03324	0.556718
OsICE2	ABRECE3ZMRAB28	2.16107	1	-1.11175	0.539114
OsICE2	SEF1MOTIF	2.18678	1	-1.12881	0.555837
OsICE2	HSRENTHSR203J	2.20069	1	-1.13796	0.568627
OsICE2	D2GMAUX28	7.76505	2	-1.957	0.763512
OsICE2	SORLREP3AT	1.75909	0	-1.46419	0.752624
OsICE2	ERELEE4	2.11608	0	-1.63973	0.759466
OsICE2	ACIIPVPAL2	2.81281	0	-1.93086	0.76352
OsICE2	TCA1MOTIF	1.72899	0	-1.44836	0.825233
OsICE2	GRAZMRAB28	2.74674	0	-1.90564	0.839516
OsICE2	RE1ASPHYA3	2.48186	0	-1.79986	0.840748
OsICE2	ABADESI2	2.46438	0	-1.7926	0.844049
OsICE2	ACGTABREMOTIFA2OSEM	1.93934	0	-1.55549	0.85174
OsICE2	GRAZMRAB17	2.49982	0	-1.80728	0.852398
OsICE2	BOXIIPCCHS	1.82643	0	-1.49898	0.856655
OsICE2	TATAPVTRNALEU	1.77094	0	-1.47038	0.857842
OsICE2	MARARS	2.18971	0	-1.67342	0.859105
OsICE2	ABREATCONSENSUS	2.00322	0	-1.58651	0.861271
OsICE2	AAGACGTAGATACL12	1.40946	0	-1.26871	0.861526
OsICE2	TELOBOXATEEF1AA1	1.56187	0	-1.3572	0.861628
OsICE2	GBOXLERBCS	2.26055	0	-1.70511	0.86185
OsICE2	ABREBNNAPA	1.764	0	-1.46676	0.862082
OsICE2	ABREAZMRAB28	2.28836	0	-1.71737	0.865025
OsICE2	UP1ATMSD	2.09108	0	-1.62811	0.865313
OsICE2	CPRFPCCHS	2.31095	0	-1.72725	0.866143
OsICE2	ABRE2HVA1	1.82606	0	-1.49879	0.870516
OsICE2	GCBP2ZMGAPC4	1.97387	0	-1.57234	0.871608
OsICE2	IRO2OS	2.00994	0	-1.58974	0.872697
OsICE2	O2F1BE2S1	1.74603	0	-1.45735	0.878895
OsICE2	OCTAMOTIF2	1.5982	0	-1.37751	0.879318
OsICE2	ABRETAEM	1.79419	0	-1.48243	0.879554
OsICE2	MARABOX1	1.94277	0	-1.55717	0.879949
OsICE2	GBOXSORBCS1	1.99195	0	-1.58108	0.880543
OsICE2	ACGTROOT1	3.43577	0	-2.14919	0.881653
OsICE2	ABREOSRAB21	1.74463	0	-1.45661	0.885366
OsICE2	UPRE2AT	1.82832	0	-1.49995	0.885767
OsICE2	O2F2BE2S1	1.75416	0	-1.46161	0.887349
OsICE2	ABRE3OSRAB16	1.69409	0	-1.4298	0.887656
OsICE2	ABREATRD22	1.68516	0	-1.42501	0.888256
OsICE2	PALBOXLPC	1.74156	0	-1.455	0.888848
OsICE2	RSEPVGRP1	1.63127	0	-1.39576	0.894732
OsICE2	PYRIMIDINEBOXHVEPB1	1.58988	0	-1.37289	0.894791
OsICE2	ZDNAFORMINGATCAB1	1.34596	0	-1.23018	0.894855
OsICE2	EMBP1TAEM	1.69999	0	-1.43296	0.896197
OsICE2	ABRERATCAL	1.69389	0	-1.42969	0.896269
OsICE2	SP8BFIBSP8BIB	1.63129	0	-1.39577	0.896769
OsICE2	OPAQUE2ZM22Z	1.61253	0	-1.38545	0.898118
OsICE2	OPAQUE2ZMB32	1.71722	0	-1.44213	0.898502
OsICE2	GLMHVCHORD	1.77073	0	-1.47027	0.899407
OsICE2	LREBOXIIPCCHS1	1.57514	0	-1.36465	0.899917
OsICE2	GBOXPC	1.59415	0	-1.37526	0.900309
OsICE2	HEXAT	1.47147	0	-1.30537	0.904471
OsICE2	UPRMOTIFIAT	1.47147	0	-1.30537	0.904471
OsICE2	WBBOXPCWRKY1	1.58959	0	-1.37272	0.905941
OsICE2	AACACOREOSGLUB1	1.61221	0	-1.38527	0.90675
OsICE2	MYBPLANT	1.66911	0	-1.41636	0.908304
OsICE2	AGCBOXNPGLB	1.56811	0	-1.36071	0.908415
OsICE2	TL1ATSAR	1.47726	0	-1.30875	0.909143
OsICE2	ABREA2HVA1	1.58694	0	-1.37125	0.909624
OsICE2	ABRECE3HVA1	1.54612	0	-1.3483	0.909771
OsICE2	CCTCGTGTCTCGMGH3	1.55784	0	-1.35493	0.910158
OsICE2	MYBGAHV	1.64543	0	-1.4035	0.911755
OsICE2	ABREDISTBBNNAPA	1.49089	0	-1.31666	0.911885
OsICE2	LRENPCABE	1.45465	0	-1.29552	0.911952
OsICE2	SORLIP5AT	1.44598	0	-1.29041	0.913164
OsICE2	RBCSCONSENSUS	1.58426	0	-1.36975	0.913309
OsICE2	B2GMAUX28	1.58339	0	-1.36927	0.913497
OsICE2	L4DCPAL1	1.53141	0	-1.33994	0.913971
OsICE2	SITEIOSPCNA	1.42834	0	-1.27997	0.916059
OsICE2	S2FSORPL21	1.43292	0	-1.28269	0.916939
OsICE2	5659BOXLELAT5659	1.5244	0	-1.33594	0.917349
OsICE2	IBOXCORENT	1.39046	0	-1.25729	0.917351
OsICE2	SITEIIAOSPCNA	1.69391	0	-1.4297	0.918911
OsICE2	TATABOX1	1.40619	0	-1.26675	0.919683
OsICE2	LS7ATPR1	1.295	0	-1.19849	0.92029
OsICE2	TGTCACACMCUCUMISIN	1.43411	0	-1.2834	0.921561
OsICE2	ABREZMRAB28	2.83162	0	-1.93795	0.922768
OsICE2	RBCSGBOXPS	1.43344	0	-1.28299	0.923052
OsICE2	LS5ATPR1	1.48223	0	-1.31164	0.923154
OsICE2	ACGTOSGLUB1	1.42133	0	-1.2758	0.923681
OsICE2	ABRE3HVA22	1.38397	0	-1.25336	0.923975
OsICE2	GLUTAACAOS	1.44427	0	-1.2894	0.923985
OsICE2	ANAERO3CONSENSUS	1.4398	0	-1.28676	0.924312
OsICE2	DRE1COREZMRAB17	1.33641	0	-1.2243	0.924526
OsICE2	MRNA3ENDTAH3	1.40434	0	-1.26564	0.925655
OsICE2	CMSRE1IBSPOA	1.36365	0	-1.24102	0.925959
OsICE2	L1DCPAL1	1.40556	0	-1.26637	0.92646
OsICE2	AMYBOX2	1.44991	0	-1.29273	0.927231
OsICE2	RYREPEATLEGUMINBOX	1.43847	0	-1.28598	0.927664
OsICE2	MREATCHS	1.48656	0	-1.31415	0.927981
OsICE2	DE1PSPRA2	1.32969	0	-1.22014	0.92851
OsICE2	SORLREP4AT	1.44082	0	-1.28737	0.928938
OsICE2	MYB1LEPR	1.42053	0	-1.27532	0.929866
OsICE2	TATCCACHVAL21	1.31637	0	-1.21186	0.930021
OsICE2	EREGCC	1.3476	0	-1.23119	0.930671
OsICE2	QARBNEXTA	1.31135	0	-1.20874	0.931554
OsICE2	TRANSTART	1.35943	0	-1.23844	0.933068
OsICE2	NONAMERATH4	1.44679	0	-1.29089	0.933415
OsICE2	LEAFYATAG	1.3525	0	-1.2342	0.933738
OsICE2	VSF1PVGRP18	1.4254	0	-1.27822	0.93378
OsICE2	TDBA12NTCHN50	1.37579	0	-1.24841	0.934247
OsICE2	ABREMOTIFIOSRAB16B	1.36961	0	-1.24465	0.934549
OsICE2	GAREAT	1.3661	0	-1.24251	0.935268
OsICE2	WUSATAg	1.39853	0	-1.26215	0.936038
OsICE2	UPRE1AT	1.35239	0	-1.23413	0.936996
OsICE2	O2F3BE2S1	1.40509	0	-1.26609	0.938528
OsICE2	LREBOXIPCCHS1	1.29209	0	-1.19666	0.940342
OsICE2	POLLEN2LELAT52	1.35881	0	-1.23806	0.941669
OsICE2	SURE1STPAT21	1.27251	0	-1.18429	0.943457
OsICE2	PR2GCNT	1.33718	0	-1.22477	0.94364
OsICE2	ATHB1ATCONSENSUS	2.48916	0	-1.80288	0.944599
OsICE2	ATHB2ATCONSENSUS	2.48916	0	-1.80288	0.944599
OsICE2	ATHB5ATCORE	2.48916	0	-1.80288	0.944599
OsICE2	D4GMAUX28	1.31608	0	-1.21169	0.945166
OsICE2	S1FSORPL21	1.30329	0	-1.2037	0.945542
OsICE2	AMYBOX1	1.34034	0	-1.22672	0.945773
OsICE2	GARE1OSREP1	1.34034	0	-1.22672	0.945773
OsICE2	MSACRCYM	1.35068	0	-1.23308	0.947066
OsICE2	BBOXSITE1STPAT	1.30453	0	-1.20447	0.94809
OsICE2	ELRENTCHN50	1.33728	0	-1.22483	0.948242
OsICE2	ABASEED1	1.31663	0	-1.21203	0.948521
OsICE2	CARGATCONSENSUS	2.56038	0	-1.83203	0.948616
OsICE2	AUXREPSIAA4	1.38998	0	-1.257	0.948761
OsICE2	SORLIP4AT	1.32092	0	-1.2147	0.950127
OsICE2	P1BS	2.55184	0	-1.82857	0.950471
OsICE2	CELLCYCLESC	1.27234	0	-1.18418	0.951692
OsICE2	OBP1ATGST6	1.30492	0	-1.20472	0.951785
OsICE2	SV40COREENHAN	1.27716	0	-1.18724	0.951881
OsICE2	DR5GMGH3	1.29347	0	-1.19753	0.952115
OsICE2	ARECOREZMGAPC4	1.29868	0	-1.20081	0.95246
OsICE2	SBOXATRBCS	1.29082	0	-1.19586	0.952768
OsICE2	INTRONUPPER	1.28889	0	-1.19465	0.95306
OsICE2	ANAERO5CONSENSUS	1.28867	0	-1.19451	0.953266
OsICE2	SORLREP5AT	1.29587	0	-1.19904	0.95622
OsICE2	AGMOTIFNTMYB2	1.2676	0	-1.18117	0.956598
OsICE2	AUXRETGA1GMGH3	1.21221	0	-1.14549	0.957186
OsICE2	RNFG1OS	1.28225	0	-1.19045	0.957243
OsICE2	BP5OSWX	1.2778	0	-1.18764	0.957973
OsICE2	BOX2PSGS2	1.29935	0	-1.20123	0.958516
OsICE2	EMHVCHORD	1.25771	0	-1.17486	0.958604
OsICE2	GGTCCCATGMSAUR	1.21674	0	-1.14844	0.963409
OsICE2	WINPSTPIIIK	1.2262	0	-1.15459	0.965059
OsICE2	ABAREG2	1.21212	0	-1.14543	0.96778
OsICE2	ATHB6COREAT	1.21975	0	-1.15039	0.970015
OsICE2	HSELIKENTGLN2	2.40088	0	-1.76591	0.970107
OsICE2	MNF1ZMPPC1	1.18507	0	-1.12768	0.972014
OsICE2	PALINDROMICCBOXGM	2.4707	0	-1.79523	0.974198
OsS1Fa1	GCN4OSGLUB1	1.33223	2	0.363252	0.22655
OsS1Fa1	B2GMAUX28	1.58339	2	0.215695	0.359979
OsS1Fa1	AACACOREOSGLUB1	1.61221	2	0.199692	0.375338
OsS1Fa1	MARARS	2.18971	2	-0.0884616	0.537146
OsS1Fa1	ANAERO1CONSENSUS	2.29784	2	-0.136559	0.558391
OsS1Fa1	RYREPEATGMGY2	2.32023	2	-0.146322	0.559277
OsS1Fa1	MARTBOX	4.53495	4	-0.146642	0.542077
OsS1Fa1	WINPSTPIIIK	1.2262	1	-0.154585	0.630958
OsS1Fa1	SV40COREENHAN	1.27716	1	-0.187235	0.64094
OsS1Fa1	BOX2PSGS2	1.29935	1	-0.201227	0.655209
OsS1Fa1	DRE1COREZMRAB17	1.33641	1	-0.224297	0.641149
OsS1Fa1	ELRENTCHN50	1.33728	1	-0.224831	0.659323
OsS1Fa1	MSACRCYM	1.35068	1	-0.233079	0.662698
OsS1Fa1	UPRE1AT	1.35239	1	-0.234128	0.654935
OsS1Fa1	LEAFYATAG	1.3525	1	-0.234197	0.652488
OsS1Fa1	CMSRE1IBSPOA	1.36365	1	-0.241019	0.650143
OsS1Fa1	ABREMOTIFIOSRAB16B	1.36961	1	-0.244653	0.658235
OsS1Fa1	ABRE3HVA22	1.38397	1	-0.253363	0.654457
OsS1Fa1	AUXREPSIAA4	1.38998	1	-0.256999	0.676578
OsS1Fa1	WUSATAg	1.39853	1	-0.262149	0.667786
OsS1Fa1	S2FSORPL21	1.43292	1	-0.282688	0.662162
OsS1Fa1	TGTCACACMCUCUMISIN	1.43411	1	-0.283395	0.665865
OsS1Fa1	SPHCOREZMC1	1.44138	1	-0.287699	0.676754
OsS1Fa1	NONAMERATH4	1.44679	1	-0.290889	0.678587
OsS1Fa1	AMYBOX2	1.44991	1	-0.292728	0.674234
OsS1Fa1	TL1ATSAR	1.47726	1	-0.308747	0.666934
OsS1Fa1	NAPINMOTIFBN	1.51322	1	-0.329535	0.66317
OsS1Fa1	ABREZMRAB28	2.83162	2	-0.35299	0.662098
OsS1Fa1	CCTCGTGTCTCGMGH3	1.55784	1	-0.354925	0.684548
OsS1Fa1	ABREBZMRAB28	1.58355	1	-0.369356	0.688964
OsS1Fa1	RBCSCONSENSUS	1.58426	1	-0.369753	0.692194
OsS1Fa1	RYREPEATVFLEB4	2.92587	2	-0.388048	0.669692
OsS1Fa1	SEF4MOTIFGM7S	1.627	1	-0.393418	0.689698
OsS1Fa1	RSEPVGRP1	1.63127	1	-0.395758	0.685996
OsS1Fa1	MYBGAHV	1.64543	1	-0.403504	0.70201
OsS1Fa1	TCA1MOTIF	1.72899	1	-0.448365	0.653368
OsS1Fa1	ABREOSRAB21	1.74463	1	-0.45661	0.696071
OsS1Fa1	SORLREP3AT	1.75909	1	-0.464193	0.615862
OsS1Fa1	GLMHVCHORD	1.77073	1	-0.470266	0.711011
OsS1Fa1	TATAPVTRNALEU	1.77094	1	-0.470378	0.679427
OsS1Fa1	AUXRETGA2GMGH3	1.78649	1	-0.478448	0.686894
OsS1Fa1	BOXIIPCCHS	1.82643	1	-0.49898	0.685125
OsS1Fa1	ARE1	1.91984	1	-0.54589	0.705846
OsS1Fa1	ACGTABREMOTIFA2OSEM	1.93934	1	-0.555492	0.693444
OsS1Fa1	MARABOX1	1.94277	1	-0.557174	0.715682
OsS1Fa1	E2FAT	1.94294	1	-0.557259	0.709149
OsS1Fa1	GCBP2ZMGAPC4	1.97387	1	-0.572341	0.712092
OsS1Fa1	GBOXSORBCS1	1.99195	1	-0.581085	0.721221
OsS1Fa1	ABREATCONSENSUS	2.00322	1	-0.586511	0.706744
OsS1Fa1	GBOX10NT	2.04662	1	-0.607208	0.721641
OsS1Fa1	ERELEE4	2.11608	1	-0.639733	0.644912
OsS1Fa1	SEF1MOTIF	2.18678	1	-0.672099	0.722081
OsS1Fa1	ABREAZMRAB28	2.28836	1	-0.71737	0.732732
OsS1Fa1	CPRFPCCHS	2.31095	1	-0.727247	0.73524
OsS1Fa1	AT1BOX	3.24245	1	-1.0849	0.725226
OsS1Fa1	MNF1ZMPPC1	1.18507	0	-1.12768	0.972014
OsS1Fa1	ABAREG2	1.21212	0	-1.14543	0.96778
OsS1Fa1	AUXRETGA1GMGH3	1.21221	0	-1.14549	0.957186
OsS1Fa1	GGTCCCATGMSAUR	1.21674	0	-1.14844	0.963409
OsS1Fa1	ATHB6COREAT	1.21975	0	-1.15039	0.970015
OsS1Fa1	EMHVCHORD	1.25771	0	-1.17486	0.958604
OsS1Fa1	AGMOTIFNTMYB2	1.2676	0	-1.18117	0.956598
OsS1Fa1	CELLCYCLESC	1.27234	0	-1.18418	0.951692
OsS1Fa1	SURE1STPAT21	1.27251	0	-1.18429	0.943457
OsS1Fa1	BP5OSWX	1.2778	0	-1.18764	0.957973
OsS1Fa1	RNFG1OS	1.28225	0	-1.19045	0.957243
OsS1Fa1	ANAERO5CONSENSUS	1.28867	0	-1.19451	0.953266
OsS1Fa1	INTRONUPPER	1.28889	0	-1.19465	0.95306
OsS1Fa1	SBOXATRBCS	1.29082	0	-1.19586	0.952768
OsS1Fa1	LREBOXIPCCHS1	1.29209	0	-1.19666	0.940342
OsS1Fa1	LBOXLERBCS	1.29338	0	-1.19747	0.956444
OsS1Fa1	DR5GMGH3	1.29347	0	-1.19753	0.952115
OsS1Fa1	LS7ATPR1	1.295	0	-1.19849	0.92029
OsS1Fa1	SORLREP5AT	1.29587	0	-1.19904	0.95622
OsS1Fa1	ARECOREZMGAPC4	1.29868	0	-1.20081	0.95246
OsS1Fa1	EVENINGAT	1.30131	0	-1.20245	0.930914
OsS1Fa1	S1FSORPL21	1.30329	0	-1.2037	0.945542
OsS1Fa1	BBOXSITE1STPAT	1.30453	0	-1.20447	0.94809
OsS1Fa1	OBP1ATGST6	1.30492	0	-1.20472	0.951785
OsS1Fa1	-300MOTIFZMZEIN	1.30816	0	-1.20674	0.945659
OsS1Fa1	QARBNEXTA	1.31135	0	-1.20874	0.931554
OsS1Fa1	D4GMAUX28	1.31608	0	-1.21169	0.945166
OsS1Fa1	TATCCACHVAL21	1.31637	0	-1.21186	0.930021
OsS1Fa1	ABASEED1	1.31663	0	-1.21203	0.948521
OsS1Fa1	ANAERO4CONSENSUS	1.31956	0	-1.21385	0.933818
OsS1Fa1	SORLIP3AT	1.32049	0	-1.21443	0.939442
OsS1Fa1	SORLIP4AT	1.32092	0	-1.2147	0.950127
OsS1Fa1	AMMORESIIUDCRNIA1	1.32228	0	-1.21554	0.93934
OsS1Fa1	DE1PSPRA2	1.32969	0	-1.22014	0.92851
OsS1Fa1	PR2GCNT	1.33718	0	-1.22477	0.94364
OsS1Fa1	AMYBOX1	1.34034	0	-1.22672	0.945773
OsS1Fa1	GARE1OSREP1	1.34034	0	-1.22672	0.945773
OsS1Fa1	ZDNAFORMINGATCAB1	1.34596	0	-1.23018	0.894855
OsS1Fa1	EREGCC	1.3476	0	-1.23119	0.930671
OsS1Fa1	POLLEN2LELAT52	1.35881	0	-1.23806	0.941669
OsS1Fa1	TRANSTART	1.35943	0	-1.23844	0.933068
OsS1Fa1	GAREAT	1.3661	0	-1.24251	0.935268
OsS1Fa1	-300CORE	1.37103	0	-1.24551	0.92943
OsS1Fa1	TDBA12NTCHN50	1.37579	0	-1.24841	0.934247
OsS1Fa1	IBOXCORENT	1.39046	0	-1.25729	0.917351
OsS1Fa1	MRNA3ENDTAH3	1.40434	0	-1.26564	0.925655
OsS1Fa1	O2F3BE2S1	1.40509	0	-1.26609	0.938528
OsS1Fa1	L1DCPAL1	1.40556	0	-1.26637	0.92646
OsS1Fa1	TATABOX1	1.40619	0	-1.26675	0.919683
OsS1Fa1	AAGACGTAGATACL12	1.40946	0	-1.26871	0.861526
OsS1Fa1	PROLAMINBOXOSGLUB1	1.41002	0	-1.26905	0.936531
OsS1Fa1	RGATAOS	1.41192	0	-1.27018	0.924651
OsS1Fa1	CAATBOX2	1.41277	0	-1.27069	0.92296
OsS1Fa1	MYB1LEPR	1.42053	0	-1.27532	0.929866
OsS1Fa1	ACGTOSGLUB1	1.42133	0	-1.2758	0.923681
OsS1Fa1	VSF1PVGRP18	1.4254	0	-1.27822	0.93378
OsS1Fa1	SITEIOSPCNA	1.42834	0	-1.27997	0.916059
OsS1Fa1	RBCSGBOXPS	1.43344	0	-1.28299	0.923052
OsS1Fa1	RYREPEATLEGUMINBOX	1.43847	0	-1.28598	0.927664
OsS1Fa1	ANAERO3CONSENSUS	1.4398	0	-1.28676	0.924312
OsS1Fa1	SORLREP4AT	1.44082	0	-1.28737	0.928938
OsS1Fa1	GLUTAACAOS	1.44427	0	-1.2894	0.923985
OsS1Fa1	SORLIP5AT	1.44598	0	-1.29041	0.913164
OsS1Fa1	SPHZMC1	1.44842	0	-1.29185	0.933368
OsS1Fa1	LRENPCABE	1.45465	0	-1.29552	0.911952
OsS1Fa1	NONAMERMOTIFTAH3H4	1.45769	0	-1.2973	0.920002
OsS1Fa1	HEXAT	1.47147	0	-1.30537	0.904471
OsS1Fa1	UPRMOTIFIAT	1.47147	0	-1.30537	0.904471
OsS1Fa1	RBCSBOX3PS	1.4769	0	-1.30853	0.923715
OsS1Fa1	GMHDLGMVSPB	1.48055	0	-1.31066	0.910857
OsS1Fa1	LS5ATPR1	1.48223	0	-1.31164	0.923154
OsS1Fa1	MREATCHS	1.48656	0	-1.31415	0.927981
OsS1Fa1	5256BOXLELAT5256	1.48664	0	-1.3142	0.913539
OsS1Fa1	-300ELEMENT	1.4907	0	-1.31655	0.925739
OsS1Fa1	ABREDISTBBNNAPA	1.49089	0	-1.31666	0.911885
OsS1Fa1	5659BOXLELAT5659	1.5244	0	-1.33594	0.917349
OsS1Fa1	GCAACREPEATZMZEIN	1.52528	0	-1.33645	0.903712
OsS1Fa1	L4DCPAL1	1.53141	0	-1.33994	0.913971
OsS1Fa1	ABRECE3HVA1	1.54612	0	-1.3483	0.909771
OsS1Fa1	TELOBOXATEEF1AA1	1.56187	0	-1.3572	0.861628
OsS1Fa1	CTRMCAMV35S	4.12901	1	-1.35868	0.726104
OsS1Fa1	AGCBOXNPGLB	1.56811	0	-1.36071	0.908415
OsS1Fa1	L1BOXATPDF1	1.57007	0	-1.36181	0.918459
OsS1Fa1	LREBOXIIPCCHS1	1.57514	0	-1.36465	0.899917
OsS1Fa1	ABREA2HVA1	1.58694	0	-1.37125	0.909624
OsS1Fa1	WBBOXPCWRKY1	1.58959	0	-1.37272	0.905941
OsS1Fa1	PYRIMIDINEBOXHVEPB1	1.58988	0	-1.37289	0.894791
OsS1Fa1	HY5AT	1.59292	0	-1.37458	0.893911
OsS1Fa1	GBOXPC	1.59415	0	-1.37526	0.900309
OsS1Fa1	OCTAMOTIF2	1.5982	0	-1.37751	0.879318
OsS1Fa1	SITEIIBOSPCNA	1.60605	0	-1.38187	0.891341
OsS1Fa1	OPAQUE2ZM22Z	1.61253	0	-1.38545	0.898118
OsS1Fa1	GT1MOTIFPSRBCS	1.62905	0	-1.39454	0.905181
OsS1Fa1	SP8BFIBSP8BIB	1.63129	0	-1.39577	0.896769
OsS1Fa1	PREMOTIFNPCABE	1.6317	0	-1.396	0.912433
OsS1Fa1	MYBPLANT	1.66911	0	-1.41636	0.908304
OsS1Fa1	ABREATRD22	1.68516	0	-1.42501	0.888256
OsS1Fa1	ABRERATCAL	1.69389	0	-1.42969	0.896269
OsS1Fa1	SITEIIAOSPCNA	1.69391	0	-1.4297	0.918911
OsS1Fa1	ABRE3OSRAB16	1.69409	0	-1.4298	0.887656
OsS1Fa1	LECPLEACS2	1.69412	0	-1.42982	0.88986
OsS1Fa1	EMBP1TAEM	1.69999	0	-1.43296	0.896197
OsS1Fa1	OPAQUE2ZMB32	1.71722	0	-1.44213	0.898502
OsS1Fa1	PALBOXLPC	1.74156	0	-1.455	0.888848
OsS1Fa1	O2F1BE2S1	1.74603	0	-1.45735	0.878895
OsS1Fa1	CCA1ATLHCB1	1.75284	0	-1.46092	0.856481
OsS1Fa1	O2F2BE2S1	1.75416	0	-1.46161	0.887349
OsS1Fa1	ABREBNNAPA	1.764	0	-1.46676	0.862082
OsS1Fa1	ABRETAEM	1.79419	0	-1.48243	0.879554
OsS1Fa1	ABRE2HVA1	1.82606	0	-1.49879	0.870516
OsS1Fa1	UPRE2AT	1.82832	0	-1.49995	0.885767
OsS1Fa1	IRO2OS	2.00994	0	-1.58974	0.872697
OsS1Fa1	UP1ATMSD	2.09108	0	-1.62811	0.865313
OsS1Fa1	ABRECE3ZMRAB28	2.16107	0	-1.66041	0.873503
OsS1Fa1	HSRENTHSR203J	2.20069	0	-1.67838	0.851957
OsS1Fa1	GBOXLERBCS	2.26055	0	-1.70511	0.86185
OsS1Fa1	HSELIKENTGLN2	2.40088	0	-1.76591	0.970107
OsS1Fa1	ABADESI2	2.46438	0	-1.7926	0.844049
OsS1Fa1	PALINDROMICCBOXGM	2.4707	0	-1.79523	0.974198
OsS1Fa1	RE1ASPHYA3	2.48186	0	-1.79986	0.840748
OsS1Fa1	ATHB1ATCONSENSUS	2.48916	0	-1.80288	0.944599
OsS1Fa1	ATHB2ATCONSENSUS	2.48916	0	-1.80288	0.944599
OsS1Fa1	ATHB5ATCORE	2.48916	0	-1.80288	0.944599
OsS1Fa1	GRAZMRAB17	2.49982	0	-1.80728	0.852398
OsS1Fa1	P1BS	2.55184	0	-1.82857	0.950471
OsS1Fa1	CARGATCONSENSUS	2.56038	0	-1.83203	0.948616
OsS1Fa1	GRAZMRAB28	2.74674	0	-1.90564	0.839516
OsS1Fa1	ACIIPVPAL2	2.81281	0	-1.93086	0.76352
OsS1Fa1	ACGTROOT1	3.43577	0	-2.14919	0.881653
OsS1Fa1	D2GMAUX28	7.76505	0	-3.13176	0.657353
OsS1Fa2	LBOXLERBCS	1.29338	2	0.387488	0.174973
OsS1Fa2	TELOBOXATEEF1AA1	1.56187	2	0.227767	0.380141
OsS1Fa2	SITEIIBOSPCNA	1.60605	2	0.203096	0.381094
OsS1Fa2	MYBGAHV	1.64543	2	0.181459	0.385426
OsS1Fa2	MYBPLANT	1.66911	2	0.168605	0.395989
OsS1Fa2	ABREOSRAB21	1.74463	2	0.128352	0.430154
OsS1Fa2	MARTBOX	4.53495	5	0.116392	0.463404
OsS1Fa2	UP1ATMSD	2.09108	2	-0.0431468	0.519184
OsS1Fa2	GRAZMRAB17	2.49982	2	-0.22232	0.582891
OsS1Fa2	CELLCYCLESC	1.27234	1	-0.18418	0.638944
OsS1Fa2	P1BS	2.55184	2	-0.243603	0.639339
OsS1Fa2	ERELEE4	2.11608	1	-0.639733	0.644912
OsS1Fa2	AMMORESIIUDCRNIA1	1.32228	1	-0.215544	0.647137
OsS1Fa2	EREGCC	1.3476	1	-0.231187	0.648754
OsS1Fa2	OBP1ATGST6	1.30492	1	-0.20472	0.651162
OsS1Fa2	IBOXCORENT	1.39046	1	-0.257288	0.651591
OsS1Fa2	D2GMAUX28	7.76505	0	-3.13176	0.657353
OsS1Fa2	POLLEN2LELAT52	1.35881	1	-0.238058	0.660671
OsS1Fa2	CAATBOX2	1.41277	1	-0.27069	0.661449
OsS1Fa2	OCTAMOTIF2	1.5982	1	-0.377512	0.669495
OsS1Fa2	GLUTAACAOS	1.44427	1	-0.289403	0.670254
OsS1Fa2	RYREPEATLEGUMINBOX	1.43847	1	-0.285978	0.671699
OsS1Fa2	GCAACREPEATZMZEIN	1.52528	1	-0.336445	0.673187
OsS1Fa2	VSF1PVGRP18	1.4254	1	-0.27822	0.67329
OsS1Fa2	CCA1ATLHCB1	1.75284	1	-0.460919	0.676258
OsS1Fa2	AUXREPSIAA4	1.38998	1	-0.256999	0.676578
OsS1Fa2	PYRIMIDINEBOXHVEPB1	1.58988	1	-0.372885	0.678917
OsS1Fa2	ABRECE3HVA1	1.54612	1	-0.3483	0.681923
OsS1Fa2	CCTCGTGTCTCGMGH3	1.55784	1	-0.354925	0.684548
OsS1Fa2	RSEPVGRP1	1.63127	1	-0.395758	0.685996
OsS1Fa2	WBBOXPCWRKY1	1.58959	1	-0.372725	0.687288
OsS1Fa2	SP8BFIBSP8BIB	1.63129	1	-0.395768	0.687544
OsS1Fa2	ABREATRD22	1.68516	1	-0.425008	0.689678
OsS1Fa2	LECPLEACS2	1.69412	1	-0.429815	0.692248
OsS1Fa2	L1BOXATPDF1	1.57007	1	-0.361807	0.693721
OsS1Fa2	OPAQUE2ZMB32	1.71722	1	-0.442132	0.702537
OsS1Fa2	ARE1	1.91984	1	-0.54589	0.705846
OsS1Fa2	E2FAT	1.94294	1	-0.557259	0.709149
OsS1Fa2	GCBP2ZMGAPC4	1.97387	1	-0.572341	0.712092
OsS1Fa2	MARABOX1	1.94277	1	-0.557174	0.715682
OsS1Fa2	SITEIIAOSPCNA	1.69391	1	-0.429701	0.716543
OsS1Fa2	SEF1MOTIF	2.18678	1	-0.672099	0.722081
OsS1Fa2	AT1BOX	3.24245	1	-1.0849	0.725226
OsS1Fa2	CTRMCAMV35S	4.12901	1	-1.35868	0.726104
OsS1Fa2	GRAZMRAB28	2.74674	1	-0.905636	0.736027
OsS1Fa2	ANAERO1CONSENSUS	2.29784	1	-0.721522	0.738937
OsS1Fa2	SORLREP3AT	1.75909	0	-1.46419	0.752624
OsS1Fa2	ACIIPVPAL2	2.81281	0	-1.93086	0.76352
OsS1Fa2	TCA1MOTIF	1.72899	0	-1.44836	0.825233
OsS1Fa2	RE1ASPHYA3	2.48186	0	-1.79986	0.840748
OsS1Fa2	ABADESI2	2.46438	0	-1.7926	0.844049
OsS1Fa2	ACGTABREMOTIFA2OSEM	1.93934	0	-1.55549	0.85174
OsS1Fa2	HSRENTHSR203J	2.20069	0	-1.67838	0.851957
OsS1Fa2	BOXIIPCCHS	1.82643	0	-1.49898	0.856655
OsS1Fa2	TATAPVTRNALEU	1.77094	0	-1.47038	0.857842
OsS1Fa2	MARARS	2.18971	0	-1.67342	0.859105
OsS1Fa2	RYREPEATGMGY2	2.32023	0	-1.73128	0.860055
OsS1Fa2	ABREATCONSENSUS	2.00322	0	-1.58651	0.861271
OsS1Fa2	AAGACGTAGATACL12	1.40946	0	-1.26871	0.861526
OsS1Fa2	GBOXLERBCS	2.26055	0	-1.70511	0.86185
OsS1Fa2	ABREBNNAPA	1.764	0	-1.46676	0.862082
OsS1Fa2	ABREAZMRAB28	2.28836	0	-1.71737	0.865025
OsS1Fa2	AUXRETGA2GMGH3	1.78649	0	-1.47845	0.865714
OsS1Fa2	CPRFPCCHS	2.31095	0	-1.72725	0.866143
OsS1Fa2	ABRE2HVA1	1.82606	0	-1.49879	0.870516
OsS1Fa2	IRO2OS	2.00994	0	-1.58974	0.872697
OsS1Fa2	ABRECE3ZMRAB28	2.16107	0	-1.66041	0.873503
OsS1Fa2	GBOX10NT	2.04662	0	-1.60721	0.874778
OsS1Fa2	O2F1BE2S1	1.74603	0	-1.45735	0.878895
OsS1Fa2	ABRETAEM	1.79419	0	-1.48243	0.879554
OsS1Fa2	GBOXSORBCS1	1.99195	0	-1.58108	0.880543
OsS1Fa2	ACGTROOT1	3.43577	0	-2.14919	0.881653
OsS1Fa2	UPRE2AT	1.82832	0	-1.49995	0.885767
OsS1Fa2	O2F2BE2S1	1.75416	0	-1.46161	0.887349
OsS1Fa2	ABRE3OSRAB16	1.69409	0	-1.4298	0.887656
OsS1Fa2	PALBOXLPC	1.74156	0	-1.455	0.888848
OsS1Fa2	NAPINMOTIFBN	1.51322	0	-1.32953	0.892826
OsS1Fa2	HY5AT	1.59292	0	-1.37458	0.893911
OsS1Fa2	ZDNAFORMINGATCAB1	1.34596	0	-1.23018	0.894855
OsS1Fa2	EMBP1TAEM	1.69999	0	-1.43296	0.896197
OsS1Fa2	ABRERATCAL	1.69389	0	-1.42969	0.896269
OsS1Fa2	OPAQUE2ZM22Z	1.61253	0	-1.38545	0.898118
OsS1Fa2	GLMHVCHORD	1.77073	0	-1.47027	0.899407
OsS1Fa2	LREBOXIIPCCHS1	1.57514	0	-1.36465	0.899917
OsS1Fa2	GBOXPC	1.59415	0	-1.37526	0.900309
OsS1Fa2	SEF4MOTIFGM7S	1.627	0	-1.39342	0.900509
OsS1Fa2	HEXAT	1.47147	0	-1.30537	0.904471
OsS1Fa2	UPRMOTIFIAT	1.47147	0	-1.30537	0.904471
OsS1Fa2	GT1MOTIFPSRBCS	1.62905	0	-1.39454	0.905181
OsS1Fa2	AACACOREOSGLUB1	1.61221	0	-1.38527	0.90675
OsS1Fa2	AGCBOXNPGLB	1.56811	0	-1.36071	0.908415
OsS1Fa2	TL1ATSAR	1.47726	0	-1.30875	0.909143
OsS1Fa2	ABREBZMRAB28	1.58355	0	-1.36936	0.909486
OsS1Fa2	ABREA2HVA1	1.58694	0	-1.37125	0.909624
OsS1Fa2	GMHDLGMVSPB	1.48055	0	-1.31066	0.910857
OsS1Fa2	ABREDISTBBNNAPA	1.49089	0	-1.31666	0.911885
OsS1Fa2	LRENPCABE	1.45465	0	-1.29552	0.911952
OsS1Fa2	PREMOTIFNPCABE	1.6317	0	-1.396	0.912433
OsS1Fa2	SORLIP5AT	1.44598	0	-1.29041	0.913164
OsS1Fa2	RBCSCONSENSUS	1.58426	0	-1.36975	0.913309
OsS1Fa2	B2GMAUX28	1.58339	0	-1.36927	0.913497
OsS1Fa2	5256BOXLELAT5256	1.48664	0	-1.3142	0.913539
OsS1Fa2	L4DCPAL1	1.53141	0	-1.33994	0.913971
OsS1Fa2	SITEIOSPCNA	1.42834	0	-1.27997	0.916059
OsS1Fa2	S2FSORPL21	1.43292	0	-1.28269	0.916939
OsS1Fa2	5659BOXLELAT5659	1.5244	0	-1.33594	0.917349
OsS1Fa2	RYREPEATVFLEB4	2.92587	0	-1.97301	0.917356
OsS1Fa2	TATABOX1	1.40619	0	-1.26675	0.919683
OsS1Fa2	NONAMERMOTIFTAH3H4	1.45769	0	-1.2973	0.920002
OsS1Fa2	LS7ATPR1	1.295	0	-1.19849	0.92029
OsS1Fa2	TGTCACACMCUCUMISIN	1.43411	0	-1.2834	0.921561
OsS1Fa2	ABREZMRAB28	2.83162	0	-1.93795	0.922768
OsS1Fa2	RBCSGBOXPS	1.43344	0	-1.28299	0.923052
OsS1Fa2	LS5ATPR1	1.48223	0	-1.31164	0.923154
OsS1Fa2	ACGTOSGLUB1	1.42133	0	-1.2758	0.923681
OsS1Fa2	RBCSBOX3PS	1.4769	0	-1.30853	0.923715
OsS1Fa2	ABRE3HVA22	1.38397	0	-1.25336	0.923975
OsS1Fa2	ANAERO3CONSENSUS	1.4398	0	-1.28676	0.924312
OsS1Fa2	DRE1COREZMRAB17	1.33641	0	-1.2243	0.924526
OsS1Fa2	RGATAOS	1.41192	0	-1.27018	0.924651
OsS1Fa2	MRNA3ENDTAH3	1.40434	0	-1.26564	0.925655
OsS1Fa2	-300ELEMENT	1.4907	0	-1.31655	0.925739
OsS1Fa2	CMSRE1IBSPOA	1.36365	0	-1.24102	0.925959
OsS1Fa2	L1DCPAL1	1.40556	0	-1.26637	0.92646
OsS1Fa2	AMYBOX2	1.44991	0	-1.29273	0.927231
OsS1Fa2	MREATCHS	1.48656	0	-1.31415	0.927981
OsS1Fa2	DE1PSPRA2	1.32969	0	-1.22014	0.92851
OsS1Fa2	SORLREP4AT	1.44082	0	-1.28737	0.928938
OsS1Fa2	-300CORE	1.37103	0	-1.24551	0.92943
OsS1Fa2	MYB1LEPR	1.42053	0	-1.27532	0.929866
OsS1Fa2	TATCCACHVAL21	1.31637	0	-1.21186	0.930021
OsS1Fa2	EVENINGAT	1.30131	0	-1.20245	0.930914
OsS1Fa2	QARBNEXTA	1.31135	0	-1.20874	0.931554
OsS1Fa2	GCN4OSGLUB1	1.33223	0	-1.22171	0.932777
OsS1Fa2	SPHCOREZMC1	1.44138	0	-1.2877	0.932899
OsS1Fa2	TRANSTART	1.35943	0	-1.23844	0.933068
OsS1Fa2	SPHZMC1	1.44842	0	-1.29185	0.933368
OsS1Fa2	NONAMERATH4	1.44679	0	-1.29089	0.933415
OsS1Fa2	LEAFYATAG	1.3525	0	-1.2342	0.933738
OsS1Fa2	ANAERO4CONSENSUS	1.31956	0	-1.21385	0.933818
OsS1Fa2	TDBA12NTCHN50	1.37579	0	-1.24841	0.934247
OsS1Fa2	ABREMOTIFIOSRAB16B	1.36961	0	-1.24465	0.934549
OsS1Fa2	GAREAT	1.3661	0	-1.24251	0.935268
OsS1Fa2	WUSATAg	1.39853	0	-1.26215	0.936038
OsS1Fa2	PROLAMINBOXOSGLUB1	1.41002	0	-1.26905	0.936531
OsS1Fa2	UPRE1AT	1.35239	0	-1.23413	0.936996
OsS1Fa2	O2F3BE2S1	1.40509	0	-1.26609	0.938528
OsS1Fa2	SORLIP3AT	1.32049	0	-1.21443	0.939442
OsS1Fa2	LREBOXIPCCHS1	1.29209	0	-1.19666	0.940342
OsS1Fa2	SURE1STPAT21	1.27251	0	-1.18429	0.943457
OsS1Fa2	PR2GCNT	1.33718	0	-1.22477	0.94364
OsS1Fa2	ATHB1ATCONSENSUS	2.48916	0	-1.80288	0.944599
OsS1Fa2	ATHB2ATCONSENSUS	2.48916	0	-1.80288	0.944599
OsS1Fa2	ATHB5ATCORE	2.48916	0	-1.80288	0.944599
OsS1Fa2	D4GMAUX28	1.31608	0	-1.21169	0.945166
OsS1Fa2	S1FSORPL21	1.30329	0	-1.2037	0.945542
OsS1Fa2	-300MOTIFZMZEIN	1.30816	0	-1.20674	0.945659
OsS1Fa2	AMYBOX1	1.34034	0	-1.22672	0.945773
OsS1Fa2	GARE1OSREP1	1.34034	0	-1.22672	0.945773
OsS1Fa2	MSACRCYM	1.35068	0	-1.23308	0.947066
OsS1Fa2	BBOXSITE1STPAT	1.30453	0	-1.20447	0.94809
OsS1Fa2	ELRENTCHN50	1.33728	0	-1.22483	0.948242
OsS1Fa2	ABASEED1	1.31663	0	-1.21203	0.948521
OsS1Fa2	CARGATCONSENSUS	2.56038	0	-1.83203	0.948616
OsS1Fa2	SORLIP4AT	1.32092	0	-1.2147	0.950127
OsS1Fa2	SV40COREENHAN	1.27716	0	-1.18724	0.951881
OsS1Fa2	DR5GMGH3	1.29347	0	-1.19753	0.952115
OsS1Fa2	ARECOREZMGAPC4	1.29868	0	-1.20081	0.95246
OsS1Fa2	SBOXATRBCS	1.29082	0	-1.19586	0.952768
OsS1Fa2	INTRONUPPER	1.28889	0	-1.19465	0.95306
OsS1Fa2	ANAERO5CONSENSUS	1.28867	0	-1.19451	0.953266
OsS1Fa2	SORLREP5AT	1.29587	0	-1.19904	0.95622
OsS1Fa2	AGMOTIFNTMYB2	1.2676	0	-1.18117	0.956598
OsS1Fa2	AUXRETGA1GMGH3	1.21221	0	-1.14549	0.957186
OsS1Fa2	RNFG1OS	1.28225	0	-1.19045	0.957243
OsS1Fa2	BP5OSWX	1.2778	0	-1.18764	0.957973
OsS1Fa2	BOX2PSGS2	1.29935	0	-1.20123	0.958516
OsS1Fa2	EMHVCHORD	1.25771	0	-1.17486	0.958604
OsS1Fa2	GGTCCCATGMSAUR	1.21674	0	-1.14844	0.963409
OsS1Fa2	WINPSTPIIIK	1.2262	0	-1.15459	0.965059
OsS1Fa2	ABAREG2	1.21212	0	-1.14543	0.96778
OsS1Fa2	ATHB6COREAT	1.21975	0	-1.15039	0.970015
OsS1Fa2	HSELIKENTGLN2	2.40088	0	-1.76591	0.970107
OsS1Fa2	MNF1ZMPPC1	1.18507	0	-1.12768	0.972014
OsS1Fa2	PALINDROMICCBOXGM	2.4707	0	-1.79523	0.974198
OsMYB24	RYREPEATGMGY2	2.32023	7	1.26872	0.0146497
OsMYB24	ABREZMRAB28	2.83162	6	0.869402	0.0555478
OsMYB24	O2F2BE2S1	1.75416	4	0.860317	0.0602801
OsMYB24	RYREPEATVFLEB4	2.92587	6	0.834344	0.0724458
OsMYB24	PR2GCNT	1.33718	2	0.360196	0.215874
OsMYB24	GBOXSORBCS1	1.99195	3	0.418915	0.27559
OsMYB24	SPHZMC1	1.44842	2	0.293114	0.283747
OsMYB24	RYREPEATLEGUMINBOX	1.43847	2	0.298985	0.284546
OsMYB24	NONAMERMOTIFTAH3H4	1.45769	2	0.287661	0.300576
OsMYB24	L4DCPAL1	1.53141	2	0.245022	0.338024
OsMYB24	LREBOXIIPCCHS1	1.57514	2	0.220309	0.364844
OsMYB24	CPRFPCCHS	2.31095	3	0.272753	0.370522
OsMYB24	ABRERATCAL	1.69389	2	0.155273	0.409899
OsMYB24	ABADESI2	2.46438	3	0.207401	0.413019
OsMYB24	OPAQUE2ZMB32	1.71722	2	0.142831	0.416975
OsMYB24	GRAZMRAB17	2.49982	3	0.192717	0.417051
OsMYB24	UPRE2AT	1.82832	2	0.0850166	0.454982
OsMYB24	GRAZMRAB28	2.74674	3	0.0943642	0.463544
OsMYB24	ARE1	1.91984	2	0.0390728	0.481189
OsMYB24	ABRECE3ZMRAB28	2.16107	2	-0.0754501	0.533948
OsMYB24	ABREAZMRAB28	2.28836	2	-0.132408	0.555281
OsMYB24	ACIIPVPAL2	2.81281	2	-0.345894	0.582145
OsMYB24	ZDNAFORMINGATCAB1	1.34596	1	-0.230179	0.626277
OsMYB24	SV40COREENHAN	1.27716	1	-0.187235	0.64094
OsMYB24	SBOXATRBCS	1.29082	1	-0.195862	0.646826
OsMYB24	-300MOTIFZMZEIN	1.30816	1	-0.206742	0.647241
OsMYB24	RNFG1OS	1.28225	1	-0.190454	0.647472
OsMYB24	ARECOREZMGAPC4	1.29868	1	-0.200806	0.649471
OsMYB24	ABASEED1	1.31663	1	-0.212025	0.652527
OsMYB24	UPRE1AT	1.35239	1	-0.234128	0.654935
OsMYB24	D2GMAUX28	7.76505	0	-3.13176	0.657353
OsMYB24	SITEIOSPCNA	1.42834	1	-0.279969	0.6604
OsMYB24	MRNA3ENDTAH3	1.40434	1	-0.265641	0.661225
OsMYB24	CAATBOX2	1.41277	1	-0.27069	0.661449
OsMYB24	L1DCPAL1	1.40556	1	-0.266374	0.662159
OsMYB24	ACGTOSGLUB1	1.42133	1	-0.275798	0.664209
OsMYB24	TGTCACACMCUCUMISIN	1.43411	1	-0.283395	0.665865
OsMYB24	TL1ATSAR	1.47726	1	-0.308747	0.666934
OsMYB24	GLUTAACAOS	1.44427	1	-0.289403	0.670254
OsMYB24	GCAACREPEATZMZEIN	1.52528	1	-0.336445	0.673187
OsMYB24	SORLREP4AT	1.44082	1	-0.287366	0.673326
OsMYB24	SPHCOREZMC1	1.44138	1	-0.287699	0.676754
OsMYB24	NONAMERATH4	1.44679	1	-0.290889	0.678587
OsMYB24	LS5ATPR1	1.48223	1	-0.311638	0.678725
OsMYB24	GBOXPC	1.59415	1	-0.375261	0.683781
OsMYB24	CCTCGTGTCTCGMGH3	1.55784	1	-0.354925	0.684548
OsMYB24	AUXRETGA2GMGH3	1.78649	1	-0.478448	0.686894
OsMYB24	SP8BFIBSP8BIB	1.63129	1	-0.395768	0.687544
OsMYB24	ACGTROOT1	3.43577	2	-0.564223	0.689518
OsMYB24	ABREA2HVA1	1.58694	1	-0.371248	0.689711
OsMYB24	O2F1BE2S1	1.74603	1	-0.457346	0.691351
OsMYB24	B2GMAUX28	1.58339	1	-0.369268	0.692183
OsMYB24	ABRE2HVA1	1.82606	1	-0.498791	0.695203
OsMYB24	ABREOSRAB21	1.74463	1	-0.45661	0.696071
OsMYB24	EMBP1TAEM	1.69999	1	-0.432956	0.698083
OsMYB24	ABRETAEM	1.79419	1	-0.482432	0.698161
OsMYB24	PALBOXLPC	1.74156	1	-0.454999	0.69835
OsMYB24	ABREATCONSENSUS	2.00322	1	-0.586511	0.706744
OsMYB24	E2FAT	1.94294	1	-0.557259	0.709149
OsMYB24	MARABOX1	1.94277	1	-0.557174	0.715682
OsMYB24	SITEIIAOSPCNA	1.69391	1	-0.429701	0.716543
OsMYB24	AT1BOX	3.24245	1	-1.0849	0.725226
OsMYB24	CTRMCAMV35S	4.12901	1	-1.35868	0.726104
OsMYB24	GBOXLERBCS	2.26055	1	-0.705114	0.728099
OsMYB24	ANAERO1CONSENSUS	2.29784	1	-0.721522	0.738937
OsMYB24	SORLREP3AT	1.75909	0	-1.46419	0.752624
OsMYB24	MARTBOX	4.53495	1	-1.46857	0.757493
OsMYB24	ERELEE4	2.11608	0	-1.63973	0.759466
OsMYB24	TCA1MOTIF	1.72899	0	-1.44836	0.825233
OsMYB24	RE1ASPHYA3	2.48186	0	-1.79986	0.840748
OsMYB24	ACGTABREMOTIFA2OSEM	1.93934	0	-1.55549	0.85174
OsMYB24	HSRENTHSR203J	2.20069	0	-1.67838	0.851957
OsMYB24	CCA1ATLHCB1	1.75284	0	-1.46092	0.856481
OsMYB24	BOXIIPCCHS	1.82643	0	-1.49898	0.856655
OsMYB24	TATAPVTRNALEU	1.77094	0	-1.47038	0.857842
OsMYB24	MARARS	2.18971	0	-1.67342	0.859105
OsMYB24	SEF1MOTIF	2.18678	0	-1.6721	0.861121
OsMYB24	AAGACGTAGATACL12	1.40946	0	-1.26871	0.861526
OsMYB24	TELOBOXATEEF1AA1	1.56187	0	-1.3572	0.861628
OsMYB24	ABREBNNAPA	1.764	0	-1.46676	0.862082
OsMYB24	UP1ATMSD	2.09108	0	-1.62811	0.865313
OsMYB24	GCBP2ZMGAPC4	1.97387	0	-1.57234	0.871608
OsMYB24	IRO2OS	2.00994	0	-1.58974	0.872697
OsMYB24	GBOX10NT	2.04662	0	-1.60721	0.874778
OsMYB24	OCTAMOTIF2	1.5982	0	-1.37751	0.879318
OsMYB24	ABRE3OSRAB16	1.69409	0	-1.4298	0.887656
OsMYB24	ABREATRD22	1.68516	0	-1.42501	0.888256
OsMYB24	LECPLEACS2	1.69412	0	-1.42982	0.88986
OsMYB24	SITEIIBOSPCNA	1.60605	0	-1.38187	0.891341
OsMYB24	NAPINMOTIFBN	1.51322	0	-1.32953	0.892826
OsMYB24	HY5AT	1.59292	0	-1.37458	0.893911
OsMYB24	RSEPVGRP1	1.63127	0	-1.39576	0.894732
OsMYB24	PYRIMIDINEBOXHVEPB1	1.58988	0	-1.37289	0.894791
OsMYB24	OPAQUE2ZM22Z	1.61253	0	-1.38545	0.898118
OsMYB24	GLMHVCHORD	1.77073	0	-1.47027	0.899407
OsMYB24	SEF4MOTIFGM7S	1.627	0	-1.39342	0.900509
OsMYB24	HEXAT	1.47147	0	-1.30537	0.904471
OsMYB24	UPRMOTIFIAT	1.47147	0	-1.30537	0.904471
OsMYB24	GT1MOTIFPSRBCS	1.62905	0	-1.39454	0.905181
OsMYB24	WBBOXPCWRKY1	1.58959	0	-1.37272	0.905941
OsMYB24	AACACOREOSGLUB1	1.61221	0	-1.38527	0.90675
OsMYB24	MYBPLANT	1.66911	0	-1.41636	0.908304
OsMYB24	AGCBOXNPGLB	1.56811	0	-1.36071	0.908415
OsMYB24	ABREBZMRAB28	1.58355	0	-1.36936	0.909486
OsMYB24	ABRECE3HVA1	1.54612	0	-1.3483	0.909771
OsMYB24	GMHDLGMVSPB	1.48055	0	-1.31066	0.910857
OsMYB24	MYBGAHV	1.64543	0	-1.4035	0.911755
OsMYB24	ABREDISTBBNNAPA	1.49089	0	-1.31666	0.911885
OsMYB24	LRENPCABE	1.45465	0	-1.29552	0.911952
OsMYB24	PREMOTIFNPCABE	1.6317	0	-1.396	0.912433
OsMYB24	SORLIP5AT	1.44598	0	-1.29041	0.913164
OsMYB24	RBCSCONSENSUS	1.58426	0	-1.36975	0.913309
OsMYB24	5256BOXLELAT5256	1.48664	0	-1.3142	0.913539
OsMYB24	S2FSORPL21	1.43292	0	-1.28269	0.916939
OsMYB24	5659BOXLELAT5659	1.5244	0	-1.33594	0.917349
OsMYB24	IBOXCORENT	1.39046	0	-1.25729	0.917351
OsMYB24	L1BOXATPDF1	1.57007	0	-1.36181	0.918459
OsMYB24	TATABOX1	1.40619	0	-1.26675	0.919683
OsMYB24	LS7ATPR1	1.295	0	-1.19849	0.92029
OsMYB24	RBCSGBOXPS	1.43344	0	-1.28299	0.923052
OsMYB24	RBCSBOX3PS	1.4769	0	-1.30853	0.923715
OsMYB24	ABRE3HVA22	1.38397	0	-1.25336	0.923975
OsMYB24	ANAERO3CONSENSUS	1.4398	0	-1.28676	0.924312
OsMYB24	DRE1COREZMRAB17	1.33641	0	-1.2243	0.924526
OsMYB24	RGATAOS	1.41192	0	-1.27018	0.924651
OsMYB24	-300ELEMENT	1.4907	0	-1.31655	0.925739
OsMYB24	CMSRE1IBSPOA	1.36365	0	-1.24102	0.925959
OsMYB24	AMYBOX2	1.44991	0	-1.29273	0.927231
OsMYB24	MREATCHS	1.48656	0	-1.31415	0.927981
OsMYB24	DE1PSPRA2	1.32969	0	-1.22014	0.92851
OsMYB24	-300CORE	1.37103	0	-1.24551	0.92943
OsMYB24	MYB1LEPR	1.42053	0	-1.27532	0.929866
OsMYB24	TATCCACHVAL21	1.31637	0	-1.21186	0.930021
OsMYB24	EREGCC	1.3476	0	-1.23119	0.930671
OsMYB24	EVENINGAT	1.30131	0	-1.20245	0.930914
OsMYB24	QARBNEXTA	1.31135	0	-1.20874	0.931554
OsMYB24	GCN4OSGLUB1	1.33223	0	-1.22171	0.932777
OsMYB24	TRANSTART	1.35943	0	-1.23844	0.933068
OsMYB24	LEAFYATAG	1.3525	0	-1.2342	0.933738
OsMYB24	VSF1PVGRP18	1.4254	0	-1.27822	0.93378
OsMYB24	ANAERO4CONSENSUS	1.31956	0	-1.21385	0.933818
OsMYB24	TDBA12NTCHN50	1.37579	0	-1.24841	0.934247
OsMYB24	ABREMOTIFIOSRAB16B	1.36961	0	-1.24465	0.934549
OsMYB24	GAREAT	1.3661	0	-1.24251	0.935268
OsMYB24	WUSATAg	1.39853	0	-1.26215	0.936038
OsMYB24	PROLAMINBOXOSGLUB1	1.41002	0	-1.26905	0.936531
OsMYB24	O2F3BE2S1	1.40509	0	-1.26609	0.938528
OsMYB24	AMMORESIIUDCRNIA1	1.32228	0	-1.21554	0.93934
OsMYB24	SORLIP3AT	1.32049	0	-1.21443	0.939442
OsMYB24	LREBOXIPCCHS1	1.29209	0	-1.19666	0.940342
OsMYB24	POLLEN2LELAT52	1.35881	0	-1.23806	0.941669
OsMYB24	SURE1STPAT21	1.27251	0	-1.18429	0.943457
OsMYB24	ATHB1ATCONSENSUS	2.48916	0	-1.80288	0.944599
OsMYB24	ATHB2ATCONSENSUS	2.48916	0	-1.80288	0.944599
OsMYB24	ATHB5ATCORE	2.48916	0	-1.80288	0.944599
OsMYB24	D4GMAUX28	1.31608	0	-1.21169	0.945166
OsMYB24	S1FSORPL21	1.30329	0	-1.2037	0.945542
OsMYB24	AMYBOX1	1.34034	0	-1.22672	0.945773
OsMYB24	GARE1OSREP1	1.34034	0	-1.22672	0.945773
OsMYB24	MSACRCYM	1.35068	0	-1.23308	0.947066
OsMYB24	BBOXSITE1STPAT	1.30453	0	-1.20447	0.94809
OsMYB24	ELRENTCHN50	1.33728	0	-1.22483	0.948242
OsMYB24	CARGATCONSENSUS	2.56038	0	-1.83203	0.948616
OsMYB24	AUXREPSIAA4	1.38998	0	-1.257	0.948761
OsMYB24	SORLIP4AT	1.32092	0	-1.2147	0.950127
OsMYB24	P1BS	2.55184	0	-1.82857	0.950471
OsMYB24	CELLCYCLESC	1.27234	0	-1.18418	0.951692
OsMYB24	OBP1ATGST6	1.30492	0	-1.20472	0.951785
OsMYB24	DR5GMGH3	1.29347	0	-1.19753	0.952115
OsMYB24	INTRONUPPER	1.28889	0	-1.19465	0.95306
OsMYB24	ANAERO5CONSENSUS	1.28867	0	-1.19451	0.953266
OsMYB24	SORLREP5AT	1.29587	0	-1.19904	0.95622
OsMYB24	LBOXLERBCS	1.29338	0	-1.19747	0.956444
OsMYB24	AGMOTIFNTMYB2	1.2676	0	-1.18117	0.956598
OsMYB24	AUXRETGA1GMGH3	1.21221	0	-1.14549	0.957186
OsMYB24	BP5OSWX	1.2778	0	-1.18764	0.957973
OsMYB24	BOX2PSGS2	1.29935	0	-1.20123	0.958516
OsMYB24	EMHVCHORD	1.25771	0	-1.17486	0.958604
OsMYB24	GGTCCCATGMSAUR	1.21674	0	-1.14844	0.963409
OsMYB24	WINPSTPIIIK	1.2262	0	-1.15459	0.965059
OsMYB24	ABAREG2	1.21212	0	-1.14543	0.96778
OsMYB24	ATHB6COREAT	1.21975	0	-1.15039	0.970015
OsMYB24	HSELIKENTGLN2	2.40088	0	-1.76591	0.970107
OsMYB24	MNF1ZMPPC1	1.18507	0	-1.12768	0.972014
OsMYB24	PALINDROMICCBOXGM	2.4707	0	-1.79523	0.974198

## Sheet: Table S6
Supplementary Table 6 Cis-regulatory element localization within promoter regions of selected TF genes
Gene	Cis-element	start	stop	strand	matched sequence
OsMYB24	RYREPEATGMGY2	1399	1405	+	CATGCAT
OsMYB24	RYREPEATGMGY2	1400	1406	-	CATGCAT
OsMYB24	RYREPEATGMGY2	1416	1422	+	CATGCAT
OsMYB24	RYREPEATGMGY2	1417	1423	-	CATGCAT
OsMYB24	RYREPEATGMGY2	1549	1555	+	CATGCAT
OsMYB24	RYREPEATGMGY2	1783	1789	+	CATGCAT
OsMYB24	RYREPEATGMGY2	1784	1790	-	CATGCAT
OsMYB24	ABREZMRAB28	81	88	+	CCACGAGG
OsMYB24	ABREZMRAB28	81	88	-	CCTCGTGG
OsMYB24	ABREZMRAB28	147	154	+	CCGCGTGG
OsMYB24	ABREZMRAB28	147	154	-	CCACGCGG
OsMYB24	ABREZMRAB28	315	322	+	CCGCGTGG
OsMYB24	ABREZMRAB28	315	322	-	CCACGCGG
OsMYB24	O2F2BE2S1	416	425	-	GCCACCGCGT
OsMYB24	O2F2BE2S1	557	566	-	GCCACCTCTC
OsMYB24	O2F2BE2S1	724	733	-	GCCACCACAA
OsMYB24	O2F2BE2S1	1510	1519	+	GCCACCTCGA
OsMYB24	RYREPEATVFLEB4	1399	1406	+	CATGCATG
OsMYB24	RYREPEATVFLEB4	1399	1406	-	CATGCATG
OsMYB24	RYREPEATVFLEB4	1416	1423	+	CATGCATG
OsMYB24	RYREPEATVFLEB4	1416	1423	-	CATGCATG
OsMYB24	RYREPEATVFLEB4	1783	1790	+	CATGCATG
OsMYB24	RYREPEATVFLEB4	1783	1790	-	CATGCATG
OsbZIP58	AMYBOX1	1563	1569	-	TAACAGA
OsbZIP58	AMYBOX1	1766	1772	-	TAACAGA
OsbZIP58	AMYBOX1	1858	1864	-	TAACAGA
OsbZIP58	GARE1OSREP1	1563	1569	-	TAACAGA
OsbZIP58	GARE1OSREP1	1766	1772	-	TAACAGA
OsbZIP58	GARE1OSREP1	1858	1864	-	TAACAGA
OsbZIP58	AUXRETGA2GMGH3	1153	1161	+	TGACGTGGC
OsbZIP58	AUXRETGA2GMGH3	89	97	+	TGACATGGC
OsbZIP58	AUXRETGA2GMGH3	123	131	+	TGAGGTGGC
OsbZIP58	AUXRETGA2GMGH3	136	144	+	TGACGTGCC
OsGATA8	-300ELEMENT	1408	1415	+	TGCAAAGG
OsGATA8	-300ELEMENT	216	223	-	TGAAAAGG
OsGATA8	-300ELEMENT	436	443	+	TGCAAAGT
OsGATA8	-300ELEMENT	1404	1411	-	TGCAAAAG
OsICE2	SEF4MOTIFGM7S	815	821	+	GTTTTTG
OsICE2	SEF4MOTIFGM7S	1018	1024	+	GTTTTTG
OsICE2	SEF4MOTIFGM7S	1268	1274	-	GTTTTTG
OsICE2	SEF4MOTIFGM7S	1414	1420	+	GTTTTTG
OsICE2	SEF4MOTIFGM7S	1628	1634	-	GTTTTTG
OsGZF1	TATABOX1	333	342	-	CTATAAATAC
OsGZF1	TATABOX1	1251	1260	+	CTATATATAC
OsGZF1	TATABOX1	1910	1919	+	CTATAAATGC
